# Supplementary material for: Novel Genetic Locus Implicated for HIV-1 Acquisition with Putative Regulatory Links to HIV Replication and Infectivity: A Genome-Wide Association Study
Source: PLoS One. 2015 Mar 18;10(3):e0118149. doi: 10.1371/journal.pone.0118149 (PMC4364715; doi:10.1371/journal.pone.0118149)
Supplement: S3 Table — Results are presented for all 692 SNPs/indels tested for replication in each GWAS-implicated chromosomal region. SNPs/indels are sorted by gene region. UHS, WIHS replication, overall meta-analyses, and ancestry specific meta-analyses are presented. (XLSX) [file pone.0118149.s004.xlsx]

## Sheet: Sheet1
GWAS-implicated gene region	SNP/indel	chr	Position (NCBI build 37)	Urban Health Study (UHS)													Women’s Interagency HIV Study (WIHS)													Overall UHS and WIHS, Meta-analysis P	UHS and WIHS African Americans, Meta-analysis P	UHS and WIHS European Americans, Meta-analysis P
				African Americans (N=2,004)						European Americans (N=1,132)						Meta-analysis P	African Americans (N=1,852)						European Americans (N=681)						Meta-analysis P
				Minor Allele	MAF	Rsq	OR	Lower CI	Upper CI	Minor Allele	MAF	Rsq	OR	Lower CI	Upper CI		Minor Allele	MAF	Rsq	OR	Lower CI	Upper CI	Minor Allele	MAF	Rsq	OR	Lower CI	Upper CI
SIGLEC17P / CD33	rs10416029	19	50592578	G	0.17	0.963	1.23457	1.03093	1.49254	G	0.029	0.968	1.85185	1.13636	3.0303	0.0008545	G	0.173	0.968	1.08696	0.862069	1.36986	G	0.035	0.955	1.0989	0.485437	2.5	0.4612	0.00295282	0.0290778	0.0381131
SIGLEC17P / CD33	rs34446688	19	50643321	A	0.137	0.973	1.26582	1.05263	1.53846	A	0.032	0.952	1.85185	1.13636	3.0303	0.0005542	A	0.137	0.989	1.08696	0.840336	1.38889	A	0.035	0.984	1.04167	0.46729	2.32558	0.5659	0.00315716	0.028924	0.0419354
SIGLEC17P / CD33	rs115487435	19	50643555	G	0.137	0.976	1.28205	1.05263	1.5625	G	0.03	0.992	1.85185	1.13636	3.0303	0.0004934	G	0.137	0.989	1.07527	0.833333	1.38889	G	0.035	0.989	1.04167	0.46729	2.32558	0.5875	0.00313581	0.0285477	0.0423215
SIGLEC17P / CD33	rs114415709	19	50643558	T	0.137	0.976	1.28205	1.05263	1.5625	T	0.03	0.992	1.85185	1.13636	3.0303	0.0004936	T	0.137	0.989	1.07527	0.833333	1.38889	T	0.035	0.989	1.04167	0.46729	2.32558	0.5876	0.00313724	0.0285563	0.0423291
SIGLEC17P / CD33	rs57154357	19	50645264	G	0.139	0.995	1.28205	1.05263	1.53846	G	0.03	0.994	1.85185	1.13636	3.0303	0.0004564	G	0.138	0.994	1.07527	0.833333	1.38889	G	0.034	0.992	1.04167	0.465116	2.32558	0.5854	0.00296202	0.0268896	0.0426423
SIGLEC17P / CD33	rs55806553	19	50645324	G	0.138	0.983	1.28205	1.05263	1.53846	G	0.031	0.97	1.75439	1.08696	2.85714	0.0008146	G	0.14	0.985	1.05263	0.813008	1.35135	G	0.035	0.988	0.943396	0.431034	2.08333	0.7954	0.00773828	0.0398171	0.0869771
SIGLEC17P / CD33	chr19:50645789:I	19	50645789	GAGACAGAGTC	0.137	0.988	1.26582	1.05263	1.53846	GAGACAGAGTC	0.03	0.995	1.85185	1.13636	3.0303	0.0005564	GAGACAGAGTC	0.137	0.989	1.06383	0.826446	1.38889	GAGACAGAGTC	0.034	0.993	1.04167	0.465116	2.32558	0.6297	0.00385532	0.0344873	0.0427174
SIGLEC17P / CD33	chr19:50645817:I	19	50645817	GTGTTGC	0.137	0.988	1.26582	1.05263	1.53846	GTGTTGC	0.03	0.995	1.85185	1.13636	3.0303	0.0005563	GTGTTGC	0.137	0.989	1.06383	0.826446	1.38889	GTGTTGC	0.034	0.993	1.04167	0.465116	2.32558	0.6298	0.00385621	0.0344804	0.0427425
SIGLEC17P / CD33	rs10414850	19	50648319	A	0.14	1	1.26582	1.05263	1.53846	A	0.03	1	1.78571	1.11111	2.94118	0.0006784	A	0.138	1	1.06383	0.826446	1.36986	A	0.036	1	1.05263	0.47619	2.32558	0.6183	0.00423019	0.0342313	0.0488075
SIGLEC17P / CD33	rs8107344	19	50648582	G	0.139	0.997	1.28205	1.05263	1.53846	G	0.03	0.999	1.85185	1.13636	3.0303	0.0004663	G	0.138	0.997	1.07527	0.833333	1.38889	G	0.034	0.999	1.03093	0.465116	2.32558	0.5888	0.00303616	0.0271518	0.0434579
SIGLEC17P / CD33	rs58248621	19	50649583	C	0.183	0.99	1.26582	1.05263	1.49254	C	0.03	0.997	1.85185	1.13636	3.0303	0.0003701	C	0.18	0.994	1.08696	0.869565	1.36986	C	0.034	0.999	1.03093	0.465116	2.32558	0.4818	0.00181838	0.0162722	0.0444183
SIGLEC17P / CD33	rs10409245	19	50650877	G	0.203	0.978	1.25	1.05263	1.47059	G	0.03	0.996	1.85185	1.13636	3.0303	0.000367	G	0.196	0.986	1.05263	0.847458	1.2987	G	0.035	0.994	1.0101	0.456621	2.22222	0.6976	0.00361931	0.0294106	0.0489861
SIGLEC17P / CD33	rs61743455	19	50651485	C	0.114	0.992	1.2987	1.05263	1.5873	C	0.029	0.995	1.78571	1.0989	2.94118	0.0008666	C	0.108	1	1.0101	0.769231	1.33333	C	0.034	1	1.03093	0.465116	2.27273	0.9085	0.0106479	0.0714408	0.059115
SIGLEC17P / CD33	rs10404214	19	50652095	T	0.114	1	1.2987	1.06383	1.6129	T	0.03	1	1.72414	1.05263	2.77778	0.0009286	T	0.108	1	1.0101	0.769231	1.33333	T	0.034	1	0.970874	0.442478	2.12766	0.9652	0.0127025	0.0617764	0.0924723
SIGLEC17P / CD33	rs28656072	19	50652492	G	0.115	0.992	1.2987	1.05263	1.6129	G	0.029	0.994	1.75439	1.07527	2.85714	0.0008864	G	0.108	0.995	1.0101	0.775194	1.33333	G	0.033	0.997	1.02041	0.458716	2.27273	0.9028	0.0106457	0.0651308	0.0677503
SIGLEC17P / CD33	rs28576284	19	50652618	G	0.115	0.991	1.2987	1.05263	1.6129	G	0.03	0.993	1.75439	1.07527	2.85714	0.0009283	G	0.108	0.994	1.02041	0.775194	1.33333	G	0.033	0.996	1.03093	0.458716	2.32558	0.8977	0.0108076	0.0659437	0.0679316
SIGLEC17P / CD33	rs10425649	19	50697374	C	0.18	0.963	1.20482	1.0101	1.42857	C	0.038	0.977	2.04082	1.2987	3.22581	0.0004778	C	0.185	0.975	1.07527	0.862069	1.35135	C	0.042	0.983	1.6129	0.8	3.22581	0.2132	0.000603621	0.0535389	0.00115507
SIGLEC17P / CD33	rs10406070	19	50712408	C	0.13	0.757	1.31579	1.06383	1.63934	C	0.033	0.884	1.96078	1.19048	3.22581	0.0003694	C	0.122	0.938	1.13636	0.862069	1.49254	C	0.035	0.953	2.22222	0.961538	5	0.08298	0.000140425	0.0163363	0.00123525
SIGLEC17P / CD33	rs10410604	19	50712858	G	0.215	0.782	1.23457	1.03093	1.49254	G	0.034	0.879	1.92308	1.16279	3.125	0.0007951	G	0.222	0.963	0.980392	0.793651	1.20482	G	0.039	0.955	1.53846	0.714286	3.22581	0.7125	0.00612043	0.13681	0.00741486
SIGLEC17P / CD33	rs10412339	19	50712868	C	0.126	0.759	1.2987	1.03093	1.6129	C	0.033	0.883	1.96078	1.19048	3.22581	0.0007297	C	0.115	0.937	1.13636	0.862069	1.51515	C	0.034	0.951	2.32558	0.990099	5.55556	0.07488	0.000212895	0.0246337	0.0010708
SIGLEC17P / CD33	rs10411184	19	50712885	C	0.217	0.781	1.23457	1.03093	1.47059	C	0.034	0.879	1.92308	1.16279	3.125	0.0008716	C	0.225	0.965	0.970874	0.787402	1.19048	C	0.04	0.956	1.5625	0.746269	3.33333	0.7162	0.0065477	0.154819	0.00627302
SIGLEC17P / CD33	rs112231249	19	50713024	G	0.127	0.747	1.38889	1.0989	1.72414	G	0.027	0.888	2.12766	1.25	3.7037	9.03e-05	G	0.126	0.919	1.14943	0.869565	1.49254	G	0.029	0.944	2.7027	1.03093	7.14286	0.05921	3.0054e-05	0.00653575	0.000642607
SIGLEC17P / CD33	rs112137647	19	50713062	G	0.127	0.77	1.35135	1.07527	1.69492	G	0.033	0.883	1.96078	1.19048	3.22581	0.0002251	G	0.126	0.937	1.13636	0.862069	1.47059	G	0.034	0.952	2.38095	1.0101	5.55556	0.07224	7.9677e-05	0.0114457	0.0010067
SIGLEC17P / CD33	rs115851052	19	50834909	G	0.157	0.776	0.719424	0.578035	0.900901	G	0.457	0.843	0.763359	0.625	0.943396	0.0001119	G	0.158	0.921	1.14943	0.884956	1.51515	G	0.438	0.933	0.980392	0.724638	1.31579	0.4147	0.0199085	0.166998	0.0356096
SIGLEC17P / CD33	rs55829937	19	50836849	A	0.104	0.766	0.689655	0.526316	0.900901	A	0.436	0.853	0.757576	0.613497	0.925926	0.0001552	A	0.111	0.905	1.13636	0.819672	1.5873	A	0.423	0.923	0.934579	0.689655	1.26582	0.6515	0.0120244	0.153411	0.0183251
SIGLEC17P / CD33	chr19:50837859:I	19	50837859	CA	0.187	0.777	0.787402	0.641026	0.961538	C	0.453	0.833	1.28	1.04	1.58	0.0009267	CA	0.19	0.913	1.1236	0.869565	1.44928	C	0.498	0.919	0.86	0.64	1.16	0.2053	0.105962	0.27009	0.211203
SIGLEC17P / CD33	rs2695121	19	50880741	T	0.098	0.909	0.65	0.5	0.84	T	0.43	0.991	0.83	0.69	1	0.0001481	T	0.105	0.972	1.21	0.88	1.65	T	0.382	0.997	0.98	0.72	1.33	0.3432	0.0286384	0.118105	0.111685
SIGLEC17P / CD33	rs2569481	19	51575424	A	0.327	1	1.31579	1.13636	1.51515	A	0.255	1	1.06383	0.862069	1.33333	0.0009413	A	0.312	1	0.970874	0.813008	1.16279	A	0.274	1	0.666667	0.483092	0.925926	0.1315	0.146558	0.0140931	0.311088
SIGLEC17P / CD33	rs2569482	19	51575580	G	0.327	0.997	1.31579	1.13636	1.51515	G	0.255	0.998	1.06383	0.862069	1.33333	0.0008576	G	0.313	1	0.970874	0.813008	1.16279	G	0.275	1	0.666667	0.483092	0.925926	0.1296	0.142612	0.0133152	0.309031
SIGLEC17P / CD33	rs2569488	19	51579646	C	0.453	1	1.28205	1.1236	1.47059	C	0.333	1	1.17647	0.970874	1.42857	8.68e-05	C	0.455	1	1.0101	0.854701	1.20482	C	0.355	1	1	0.740741	1.36986	0.8916	0.00261039	0.0057992	0.193792
SIGLEC17P / CD33	rs6509518	19	51583003	A	0.336	0.976	0.79	0.68	0.92	G	0.388	0.969	1.14943	0.952381	1.38889	0.0008169	A	0.34	1	0.98	0.82	1.17	G	0.414	1	0.892857	0.662252	1.20482	0.84	0.0185527	0.0168874	0.497146
SIGLEC17P / CD33	rs10445581	19	51583728	C	0.437	0.993	0.81	0.7	0.93	G	0.327	0.998	1.19048	0.980392	1.47059	0.0005233	C	0.446	0.993	1.03	0.87	1.21	G	0.353	0.998	0.900901	0.662252	1.23457	0.5504	0.0292129	0.0503032	0.316657
SIGLEC17P / CD33	rs9304708	19	51583936	G	0.433	1	0.81	0.7	0.93	T	0.327	1	1.20482	0.980392	1.47059	0.0004915	G	0.443	1	1.03	0.87	1.22	T	0.352	1	0.884956	0.649351	1.20482	0.4923	0.0328993	0.0506828	0.356308
SIGLEC17P / CD33	rs1880416	19	51584136	C	0.356	0.965	0.78	0.67	0.91	G	0.323	0.993	1.19048	0.970874	1.44928	0.0002993	C	0.365	0.97	0.98	0.82	1.17	G	0.349	0.993	0.869565	0.636943	1.19048	0.7953	0.0118714	0.011901	0.434794
SIGLEC17P / CD33	rs2569491	19	51584916	G	0.338	1	0.79	0.68	0.92	A	0.308	1	1.19048	0.980392	1.47059	0.0004881	G	0.348	1	0.95	0.8	1.14	A	0.335	1	0.862069	0.632911	1.17647	0.9605	0.0104495	0.0106067	0.423048
SIGLEC17P / CD33	rs1404317	19	51610856	A	0.36	0.95	0.83	0.71	0.96	G	0.171	0.987	1.38889	1.08696	1.75439	0.0003403	A	0.384	0.958	1.01	0.84	1.22	G	0.178	0.98	0.943396	0.645161	1.38889	0.8103	0.0122768	0.083857	0.0565444
SIGLEC17P / CD33	rs2569431	19	51610998	T	0.346	0.984	0.82	0.71	0.95	G	0.171	0.99	1.36986	1.08696	1.75439	0.0002158	T	0.372	0.983	1.04	0.86	1.25	G	0.179	0.986	0.952381	0.645161	1.38889	0.6479	0.0144263	0.0962691	0.0573702
SIGLEC17P / CD33	rs2569432	19	51611073	G	0.342	1	0.79	0.68	0.92	A	0.182	1	1.35135	1.07527	1.72414	6.38e-05	G	0.368	1	1	0.83	1.21	A	0.192	1	0.961538	0.662252	1.38889	0.885	0.00401315	0.0285952	0.058068
SIGLEC17P / CD33	rs2569433	19	51611263	G	0.29	0.972	0.82	0.7	0.96	A	0.181	0.991	1.36986	1.07527	1.72414	0.0003429	G	0.313	0.98	0.99	0.81	1.22	A	0.193	0.993	0.917431	0.628931	1.33333	0.8527	0.0111192	0.0620822	0.0769493
SIGLEC17P / CD33	rs34436572	19	51619510	T	0.32	0.89	0.8	0.68	0.94	G	0.187	0.9	1.33333	1.04167	1.69492	0.0003589	T	0.32	0.977	0.97	0.79	1.19	G	0.21	0.991	0.980392	0.671141	1.42857	0.8557	0.0055078	0.0290801	0.0844293
SIGLEC17P / CD33	chr19:51697991:I	19	51697991	CT	0.131	0.87	1.14943	0.934579	1.40845	CT	0.021	0.949	3.84615	2.12766	7.14286	0.0002236	CT	0.127	0.878	0.909091	0.694444	1.17647	CT	0.018	0.886	1.69492	0.442478	6.25	0.8236	0.00943127	0.654716	8.20624e-05
SIGLEC17P / CD33	rs1566577	19	51699823	G	0.202	0.993	1.08696	0.925926	1.28205	G	0.024	0.997	3.57143	2.04082	6.25	0.0004936	G	0.2	0.993	1.02041	0.826446	1.26582	G	0.03	0.995	0.8	0.340136	1.88679	0.9396	0.0110596	0.378233	0.00133736
SIGLEC17P / CD33	rs12973135	19	51710132	G	0.035	0.894	1.47059	1.0101	2.08333	G	0.024	0.97	4	2.22222	7.14286	8.06e-06	G	0.035	0.98	0.793651	0.510204	1.23457	G	0.025	0.992	1.14943	0.438596	3.0303	0.4555	0.00478868	0.455437	9.63117e-05
SIGLEC17P / CD33	rs34990128	19	51711224	G	0.062	0.911	1.40845	1.07527	1.85185	G	0.024	0.972	3.84615	2.22222	7.14286	1.61e-06	G	0.069	1	1.04167	0.746269	1.44928	G	0.028	1	1.11111	0.446429	2.77778	0.7468	0.00015457	0.0509479	0.000121093
SIGLEC17P / CD33	rs8106173	19	51711600	C	0.442	0.92	1.17647	1.02041	1.35135	C	0.029	0.897	3.0303	1.78571	5.26316	2.25e-05	C	0.444	0.954	1	0.826446	1.20482	C	0.047	0.961	1.19048	0.546448	2.5641	0.8499	0.00104236	0.110339	0.000521628
SIGLEC17P / CD33	rs112301868	19	51711634	A	0.06	0.915	1.38889	1.05263	1.81818	A	0.024	0.963	3.84615	2.12766	6.66667	4.37e-06	A	0.062	0.994	1.04167	0.740741	1.47059	A	0.028	0.993	1.07527	0.429185	2.7027	0.7755	0.000310125	0.0688841	0.000195593
SIGLEC17P / CD33	rs73612233	19	51711844	A	0.067	0.908	1.38889	1.06383	1.81818	A	0.024	0.975	3.84615	2.22222	6.66667	2.2e-06	A	0.079	0.994	1.0989	0.806452	1.51515	A	0.029	0.993	1.08696	0.431034	2.7027	0.5361	8.34099e-05	0.0300754	0.000148366
SIGLEC17P / CD33	rs34806626	19	51712253	G	0.066	0.911	1.36986	1.04167	1.78571	G	0.024	0.976	3.84615	2.17391	6.66667	3.78e-06	G	0.074	1	1.0989	0.793651	1.51515	G	0.03	1	1.13636	0.454545	2.85714	0.5468	0.000122348	0.0429354	0.000122819
SIGLEC17P / CD33	rs73612235	19	51712649	T	0.068	0.907	1.38889	1.06383	1.81818	T	0.024	0.977	3.84615	2.17391	6.66667	2.44e-06	T	0.079	0.997	1.11111	0.813008	1.51515	T	0.029	0.993	1.04167	0.420168	2.63158	0.5408	9.06393e-05	0.0284875	0.000193636
SIGLEC17P / CD33	rs71358817	19	51712847	C	0.04	0.892	1.40845	1	1.96078	C	0.024	0.978	3.84615	2.17391	6.66667	1.44e-05	C	0.047	0.994	0.952381	0.649351	1.40845	C	0.027	0.991	1.0989	0.425532	2.77778	0.9206	0.00158024	0.214482	0.000158958
SIGLEC17P / CD33	chr19:51712989:D	19	51712989	C	0.066	0.91	1.36986	1.04167	1.78571	C	0.024	0.979	3.84615	2.17391	6.66667	4.104e-06	C	0.074	0.994	1.0989	0.793651	1.51515	C	0.029	0.992	1.0101	0.409836	2.5	0.6285	0.000177394	0.0427134	0.000238505
SIGLEC17P / CD33	rs4082664	19	51713111	A	0.04	0.892	1.40845	1	1.96078	A	0.024	0.979	3.84615	2.17391	6.66667	1.47e-05	A	0.047	0.993	0.952381	0.649351	1.40845	A	0.027	0.992	1.06383	0.416667	2.7027	0.8991	0.00170303	0.213527	0.000188321
SIGLEC17P / CD33	rs3896361	19	51713520	A	0.066	0.91	1.36986	1.04167	1.78571	A	0.024	0.98	3.84615	2.17391	6.66667	4.33e-06	A	0.074	0.991	1.0989	0.793651	1.51515	A	0.03	0.995	0.970874	0.396825	2.38095	0.6682	0.000212174	0.0433814	0.000313453
SIGLEC17P / CD33	rs3987765	19	51713743	T	0.194	0.936	1.35135	1.13636	1.6129	T	0.024	0.979	3.84615	2.12766	6.66667	4.38e-08	T	0.203	1	1.07527	0.869565	1.33333	T	0.032	1	1.0989	0.462963	2.63158	0.4736	5.3391e-06	0.00333412	0.000165229
SIGLEC17P / CD33	rs2173880	19	51714223	C	0.16	0.941	1.33333	1.11111	1.6129	C	0.024	0.98	3.84615	2.12766	6.66667	2.26e-07	C	0.165	0.993	1.03093	0.813008	1.2987	C	0.03	0.999	1.1236	0.460829	2.7027	0.75	4.84361e-05	0.019822	0.000152427
SIGLEC17P / CD33	rs2173879	19	51714304	T	0.194	0.936	1.35135	1.13636	1.6129	T	0.024	0.98	3.84615	2.12766	6.66667	4.61e-08	T	0.202	0.996	1.07527	0.869565	1.33333	T	0.032	0.998	1.06383	0.446429	2.5	0.5123	6.69322e-06	0.00355198	0.000206266
SIGLEC17P / CD33	rs2134073	19	51714440	A	0.195	0.932	1.35135	1.1236	1.5873	A	0.028	0.897	3.33333	1.96078	5.88235	1.17e-07	A	0.204	0.989	1.07527	0.862069	1.33333	A	0.037	0.914	1.17647	0.5	2.77778	0.4677	9.57328e-06	0.00446758	0.000232144
SIGLEC17P / CD33	rs12971624	19	51715274	A	0.194	0.935	1.35135	1.13636	1.5873	A	0.024	0.982	3.7037	2.12766	6.66667	5.08e-08	A	0.202	0.994	1.07527	0.869565	1.33333	A	0.032	0.997	1.06383	0.446429	2.5	0.5145	7.18042e-06	0.00367995	0.000214824
SIGLEC17P / CD33	rs11878816	19	51715979	A	0.194	0.935	1.35135	1.13636	1.5873	A	0.024	0.986	3.7037	2.08333	6.66667	6.63e-08	A	0.203	0.989	1.07527	0.869565	1.33333	A	0.032	0.994	1.06383	0.446429	2.5641	0.5211	8.75459e-06	0.00405583	0.000242075
SIGLEC17P / CD33	rs12980247	19	51716483	T	0.02	0.889	1.2987	0.8	2.08333	T	0.024	0.969	3.7037	2.08333	6.25	0.0004188	T	0.023	0.917	0.826446	0.471698	1.44928	T	0.026	0.955	0.952381	0.37594	2.43902	0.5306	0.0274678	0.767716	0.000524365
SIGLEC17P / CD33	rs116623489	19	51720698	T	0.032	0.887	1.35135	0.917431	1.96078	T	0.026	0.985	3.33333	1.92308	5.88235	0.0001261	T	0.035	0.94	0.943396	0.588235	1.49254	T	0.027	0.97	0.854701	0.35461	2.08333	0.6915	0.00970176	0.35785	0.00122766
SIGLEC17P / CD33	rs117613660	19	51727565	A	0.032	0.887	1.31579	0.892857	1.92308	A	0.026	0.989	3.33333	1.92308	5.88235	0.0001917	A	0.035	0.935	0.892857	0.558659	1.42857	A	0.026	0.979	0.840336	0.347222	2	0.5354	0.0182921	0.502411	0.00140111
SIGLEC17P / CD33	rs117255828	19	51728402	T	0.032	0.886	1.31579	0.892857	1.92308	T	0.026	0.989	3.33333	1.92308	5.88235	0.0001911	T	0.035	0.933	0.884956	0.555556	1.40845	T	0.026	0.979	0.833333	0.347222	2	0.5258	0.0187509	0.508969	0.00140753
SIGLEC17P / CD33	rs74796228	19	51734994	A	0.045	0.84	1.28205	0.917431	1.81818	A	0.025	0.926	3.57143	2	6.25	0.0001624	A	0.049	0.883	0.909091	0.609756	1.36986	A	0.031	0.98	0.666667	0.299401	1.49254	0.3705	0.0273632	0.466622	0.00451558
SPOCK1	rs62374160	5	136607544	A	0.037	0.98	2.04082	1.44928	2.94118	A	0.148	0.999	1.04167	0.806452	1.35135	0.0005177	A	0.04	0.993	1.19048	0.757576	1.85185	A	0.136	0.999	1.26582	0.819672	1.96078	0.2316	0.000720814	0.000537883	0.351389
SPOCK1	rs17725295	5	136608348	A	0.037	0.979	2.04082	1.44928	2.94118	A	0.148	0.999	1.04167	0.806452	1.35135	0.0005011	A	0.04	0.992	1.19048	0.757576	1.85185	A	0.137	0.997	1.26582	0.819672	1.96078	0.2332	0.000710887	0.000518142	0.355501
SPOCK1	rs17781969	5	136615027	G	0.036	0.989	2.04082	1.42857	2.94118	G	0.148	0.999	1.05263	0.813008	1.36986	0.0006027	G	0.04	0.994	1.20482	0.769231	1.88679	G	0.138	1	1.20482	0.787402	1.85185	0.2462	0.000879201	0.000570562	0.390941
SPOCK1	rs62374169	5	136629805	T	0.036	0.974	2.04082	1.42857	2.85714	T	0.149	0.996	1.05263	0.813008	1.35135	0.0008077	T	0.039	0.996	1.19048	0.757576	1.88679	T	0.138	0.997	1.20482	0.787402	1.85185	0.2723	0.00125743	0.00083819	0.404907
SPOCK1	chr5:136659620:D	5	136659620	T	0.045	0.951	1.78571	1.28205	2.43902	T	0.159	0.989	1.21951	0.952381	1.5625	0.0001907	T	0.049	0.967	1.07527	0.724638	1.6129	T	0.15	0.99	1.33333	0.862069	2.04082	0.3226	0.000589846	0.00546105	0.0429512
SPOCK1	rs17522162	5	136667088	T	0.042	0.938	1.96078	1.40845	2.77778	T	0.157	0.986	1.19048	0.934579	1.53846	6.13e-05	T	0.046	0.952	1.07527	0.70922	1.6129	T	0.144	0.987	1.25	0.813008	1.92308	0.426	0.000443086	0.00213194	0.0830906
SPOCK1	rs11743642	5	136669173	A	0.041	0.948	2.04082	1.44928	2.85714	A	0.161	0.987	1.20482	0.943396	1.53846	2.61e-05	A	0.046	0.972	1.07527	0.70922	1.63934	A	0.149	0.992	1.26582	0.833333	1.96078	0.3873	0.000211066	0.00122171	0.066332
SPOCK1	rs10491307	5	136669454	G	0.041	0.948	2.04082	1.44928	2.85714	G	0.161	0.987	1.20482	0.943396	1.53846	2.49e-05	G	0.046	0.973	1.07527	0.70922	1.63934	G	0.149	0.993	1.26582	0.833333	1.96078	0.3859	0.000203118	0.00119573	0.0651236
SPOCK1	rs13158377	5	136671009	G	0.04	0.956	2.04082	1.47059	2.85714	G	0.161	0.989	1.20482	0.943396	1.53846	2.11e-05	G	0.046	0.974	1.07527	0.70922	1.63934	G	0.15	0.993	1.28205	0.840336	1.96078	0.373	0.000170986	0.00115206	0.0567075
SPOCK1	rs17703605	5	136680409	C	0.039	0.984	2.04082	1.47059	2.85714	C	0.162	0.996	1.21951	0.952381	1.5625	1.81e-05	C	0.046	0.976	1.08696	0.714286	1.63934	C	0.149	0.996	1.28205	0.840336	1.96078	0.3563	0.000141634	0.00109872	0.0489738
SPOCK1	rs1229733	5	136682279	C	0.058	0.955	1.53846	1.14943	2.04082	C	0.233	0.978	1.20482	0.970874	1.49254	0.0009553	C	0.062	0.978	0.961538	0.671141	1.38889	C	0.205	0.987	1.16279	0.813008	1.66667	0.8037	0.00871425	0.0538996	0.0676815
SPOCK1	rs11744084	5	136692487	T	0.065	0.912	1.5873	1.20482	2.08333	T	0.169	0.972	1.19048	0.925926	1.51515	0.000506	T	0.065	0.919	1.05263	0.735294	1.51515	T	0.162	0.965	1.20482	0.8	1.81818	0.482	0.00223995	0.00972232	0.10227
SPOCK1	rs13180942	5	136696177	G	0.039	0.999	2.12766	1.53846	3.0303	G	0.164	1	1.21951	0.952381	1.5625	6.47e-06	G	0.044	0.996	1.0989	0.724638	1.69492	G	0.147	0.998	1.2987	0.847458	2	0.3114	5.54615e-05	0.000433492	0.0458433
SPOCK1	rs13186743	5	136697332	T	0.039	0.998	2.12766	1.51515	2.94118	T	0.164	0.998	1.20482	0.952381	1.53846	8.89e-06	T	0.044	0.995	1.0989	0.724638	1.69492	T	0.147	0.997	1.2987	0.847458	2	0.3094	6.78465e-05	0.000488143	0.0501415
SPOCK1	rs11738259	5	136698428	C	0.04	0.997	2.12766	1.51515	2.94118	C	0.164	1	1.21951	0.952381	1.5625	7.1e-06	C	0.044	0.997	1.0989	0.724638	1.69492	C	0.147	0.996	1.26582	0.833333	1.96078	0.3348	6.75639e-05	0.000462415	0.0524492
SPOCK1	rs56325267	5	136699519	A	0.039	0.999	2.12766	1.53846	3.0303	A	0.164	1	1.21951	0.952381	1.5625	6.48e-06	A	0.044	0.997	1.0989	0.724638	1.69492	A	0.147	0.999	1.2987	0.847458	2	0.3114	5.54992e-05	0.000429143	0.0462996
SPOCK1	rs55732552	5	136699831	G	0.039	0.999	2.12766	1.53846	3.0303	G	0.164	1	1.21951	0.952381	1.5625	6.48e-06	G	0.044	0.997	1.0989	0.724638	1.69492	G	0.147	0.999	1.2987	0.847458	2	0.3112	5.54253e-05	0.000428172	0.046335
SPOCK1	rs34912956	5	136701226	C	0.039	0.999	2.12766	1.53846	3.0303	C	0.164	1	1.21951	0.952381	1.5625	6.48e-06	C	0.044	0.996	1.0989	0.724638	1.69492	C	0.147	0.999	1.2987	0.847458	2	0.3142	5.64383e-05	0.000434793	0.04651
SPOCK1	rs11742701	5	136703144	T	0.039	0.999	2.12766	1.53846	3.0303	T	0.164	1	1.21951	0.952381	1.5625	6.5e-06	T	0.044	0.996	1.0989	0.724638	1.69492	T	0.147	0.999	1.2987	0.847458	2	0.3126	5.60268e-05	0.000428155	0.0468307
SPOCK1	rs11747375	5	136704685	C	0.039	0.999	2.12766	1.53846	3.0303	C	0.164	1	1.21951	0.952381	1.5625	6.47e-06	C	0.044	0.996	1.1236	0.729927	1.69492	C	0.146	0.999	1.2987	0.847458	2	0.2912	4.90391e-05	0.000370408	0.0468922
SPOCK1	rs11739868	5	136705410	A	0.039	0.999	2.12766	1.53846	3.0303	A	0.164	1	1.21951	0.952381	1.5625	6.47e-06	A	0.044	0.997	1.1236	0.735294	1.72414	A	0.146	1	1.2987	0.847458	2	0.2782	4.51307e-05	0.000338221	0.0469467
SPOCK1	rs11739872	5	136705472	A	0.039	0.999	2.12766	1.53846	3.0303	A	0.164	1	1.21951	0.952381	1.5625	6.47e-06	A	0.044	0.997	1.1236	0.735294	1.72414	A	0.146	1	1.2987	0.847458	2	0.2775	4.49048e-05	0.000336354	0.0469517
SPOCK1	rs2285683	5	136705988	T	0.039	0.999	2.12766	1.53846	3.0303	T	0.164	1	1.21951	0.952381	1.5625	6.47e-06	T	0.044	0.998	1.13636	0.746269	1.75439	T	0.146	1	1.2987	0.847458	2	0.2614	4.03514e-05	0.00029865	0.0470907
SPOCK1	rs11740681	5	136706160	T	0.039	1	2.12766	1.53846	3.0303	T	0.164	1	1.21951	0.952381	1.5625	6.46e-06	T	0.044	1	1.14943	0.746269	1.75439	T	0.146	1	1.2987	0.847458	2	0.2535	3.81842e-05	0.00028085	0.047161
SPOCK1	rs11747006	5	136709454	C	0.039	0.998	2.12766	1.53846	3.0303	C	0.164	1	1.21951	0.952381	1.5625	6.4e-06	C	0.044	0.997	1.13636	0.746269	1.75439	C	0.147	0.998	1.2987	0.847458	2	0.2585	3.92648e-05	0.000289449	0.0471639
SPOCK1	rs34825120	5	136710113	A	0.039	0.996	2.17391	1.53846	3.0303	A	0.164	0.999	1.21951	0.952381	1.5625	5.61e-06	A	0.044	0.996	1.13636	0.740741	1.72414	A	0.147	0.998	1.2987	0.847458	2	0.2653	3.75953e-05	0.00027592	0.0471973
SPOCK1	rs13178069	5	136711516	C	0.04	0.98	2.17391	1.53846	3.0303	C	0.164	0.989	1.21951	0.952381	1.5625	5.33e-06	C	0.044	0.988	1.14943	0.746269	1.75439	C	0.148	0.989	1.2987	0.847458	2	0.2476	3.21055e-05	0.000232732	0.0471527
SPOCK1	rs13178091	5	136711580	C	0.04	0.983	2.17391	1.5625	3.0303	C	0.164	0.989	1.21951	0.952381	1.5625	4.69e-06	C	0.044	0.988	1.14943	0.746269	1.75439	C	0.148	0.989	1.2987	0.847458	2	0.2477	2.94189e-05	0.000211932	0.0470948
SPOCK1	rs1881619	5	136712076	C	0.041	0.967	2.17391	1.5625	3.0303	C	0.171	0.975	1.23457	0.970874	1.5873	2.41e-06	C	0.046	0.969	1.23457	0.8	1.88679	C	0.152	0.981	1.28205	0.840336	1.96078	0.1614	8.85907e-06	7.06503e-05	0.0392705
SPOCK1	rs1229741	5	136716724	A	0.095	0.954	1.66667	1.33333	2.12766	A	0.346	0.985	1.36986	1.1236	1.66667	8.42e-08	A	0.105	0.971	1.06383	0.8	1.40845	A	0.302	0.987	1.28205	0.909091	1.78571	0.2805	2.52058e-06	0.000669218	0.000776149
SPOCK1	rs1229718	5	136743792	T	0.102	1	1.31579	1.05263	1.63934	T	0.372	1	1.28205	1.06383	1.5625	0.0005439	T	0.106	1	0.970874	0.740741	1.28205	T	0.331	1	1.20482	0.877193	1.63934	0.6762	0.00435543	0.111903	0.00646171
SPOCK1	rs35215630	5	136765039	T	0.101	0.988	1.33333	1.06383	1.66667	T	0.372	0.998	1.28205	1.06383	1.5625	0.0004309	T	0.107	0.991	1.02041	0.775194	1.35135	T	0.33	0.999	1.20482	0.877193	1.63934	0.4644	0.00188725	0.0585715	0.00621021
SPOCK1	rs34222284	5	136768262	A	0.102	0.986	1.33333	1.05263	1.66667	A	0.372	0.998	1.28205	1.06383	1.5625	0.00045	A	0.109	0.988	0.990099	0.75188	1.2987	A	0.33	0.999	1.20482	0.877193	1.63934	0.611	0.00317955	0.0894997	0.00614823
SPOCK1	rs2905582	5	137000719	C	0.039	1	1.53846	1.0989	2.17391	C	0.186	1	1.47059	1.17647	1.85185	6.31e-05	C	0.046	0.974	1.07527	0.714286	1.6129	C	0.189	0.972	0.917431	0.628931	1.33333	0.953	0.00256835	0.0422311	0.017817
SPOCK1	chr5:137038879:I	5	137038879	CA	0.028	0.972	1.28205	0.854701	1.92308	CA	0.158	0.983	1.69492	1.33333	2.17391	0.0004468	CA	0.028	0.974	0.884956	0.540541	1.44928	CA	0.134	0.978	1.13636	0.740741	1.75439	0.9206	0.01094	0.582285	0.000217787
SPOCK1	rs79329739	5	137081377	C	0.04	0.982	1.28205	0.917431	1.81818	C	0.178	0.996	1.66667	1.31579	2.08333	0.0001954	C	0.037	0.956	0.909091	0.574713	1.42857	C	0.154	0.996	1.17647	0.78125	1.78571	0.9544	0.00497458	0.436031	0.000127824
SPOCK1	rs76734697	5	137233469	T	0.04	0.969	1.26582	0.909091	1.78571	T	0.179	0.979	1.69492	1.35135	2.17391	0.0001481	T	0.035	0.946	0.925926	0.581395	1.47059	T	0.152	0.984	1.19048	0.78125	1.78571	0.8846	0.00351138	0.43101	5.98867e-05
SPOCK1	chr5:137292395:I	5	137292395	AT	0.041	0.946	1.69492	1.23457	2.38095	AT	0.13	0.998	1.23457	0.943396	1.63934	0.0005082	AT	0.052	0.908	1.5625	1.02041	2.38095	AT	0.144	0.998	0.884956	0.595238	1.2987	0.1545	0.000404179	0.00019244	0.413842
SPOCK1	rs17171711	5	137364795	T	0.039	0.994	1.19048	0.847458	1.69492	T	0.177	0.997	1.66667	1.31579	2.08333	0.0007517	T	0.035	0.96	1.0101	0.636943	1.6129	T	0.153	0.996	1.17647	0.78125	1.78571	0.6496	0.00495163	0.439412	0.000122236
SPOCK1	rs34750263	5	137434172	T	0.097	0.951	1.28205	1.0101	1.6129	T	0.309	0.996	1.63934	1.33333	2	6.73e-06	T	0.101	0.944	1.19048	0.884956	1.5873	T	0.299	0.992	1.04167	0.757576	1.42857	0.2789	4.65478e-05	0.0244174	8.89246e-05
SPOCK1	rs217265	5	137449954	T	0.125	0.934	1.17647	0.952381	1.47059	T	0.379	0.968	1.42857	1.17647	1.72414	0.0006943	T	0.135	0.933	1.14943	0.884956	1.49254	T	0.357	0.967	0.980392	0.714286	1.35135	0.4067	0.00208848	0.0726778	0.00474138
SPOCK1	rs217276	5	137459469	C	0.124	0.979	1.16279	0.934579	1.42857	C	0.375	0.995	1.42857	1.17647	1.72414	0.0009252	C	0.131	0.99	1.1236	0.869565	1.44928	C	0.356	0.998	1.02041	0.746269	1.38889	0.4011	0.00248801	0.110056	0.00254172
SPOCK1	rs217277	5	137460383	A	0.124	0.981	1.14943	0.934579	1.42857	A	0.375	0.996	1.42857	1.17647	1.72414	0.0009539	A	0.13	0.991	1.1236	0.869565	1.44928	A	0.356	0.999	1.02041	0.746269	1.38889	0.3975	0.00250426	0.110114	0.00256787
SPOCK1	rs191968	5	137461112	C	0.05	0.98	1.75439	1.2987	2.32558	C	0.231	0.993	1.19048	0.961538	1.49254	0.0001099	C	0.061	0.975	1.42857	0.970874	2.08333	C	0.245	0.995	1	0.714286	1.38889	0.1287	9.93684e-05	0.000111229	0.212673
SPOCK1	rs184268	5	137462659	A	0.116	1	1.19048	0.970874	1.49254	A	0.374	1	1.42857	1.17647	1.72414	0.0004265	A	0.124	1	1.11111	0.854701	1.44928	A	0.354	1	1.02041	0.746269	1.38889	0.4476	0.00175964	0.0789576	0.00298478
SPOCK1	rs217275	5	137464826	C	0.05	0.982	1.75439	1.2987	2.32558	C	0.23	0.996	1.20482	0.961538	1.49254	0.0001004	C	0.06	0.971	1.44928	0.980392	2.12766	C	0.243	0.997	1	0.714286	1.38889	0.1165	8.07415e-05	9.16145e-05	0.205483
SPOCK1	rs10061967	5	137467433	A	0.114	0.981	1.25	1.0101	1.5625	A	0.37	0.992	1.47059	1.21951	1.78571	5.23e-05	A	0.119	0.973	1.0989	0.840336	1.44928	A	0.354	0.992	1.04167	0.757576	1.42857	0.4662	0.000472923	0.0512651	0.000842096
SPOCK1	rs12519826	5	137467588	G	0.049	0.981	1.75439	1.2987	2.38095	G	0.23	0.996	1.19048	0.952381	1.49254	0.0001119	G	0.059	0.968	1.47059	1	2.17391	G	0.244	0.997	0.990099	0.714286	1.38889	0.1017	7.26507e-05	6.67601e-05	0.230045
SPOCK1	rs10041215	5	137473517	A	0.136	0.991	1.13636	0.934579	1.38889	A	0.374	0.995	1.44928	1.20482	1.75439	0.0008789	A	0.143	0.989	1.11111	0.862069	1.42857	A	0.354	0.996	1.0101	0.740741	1.38889	0.4633	0.00303228	0.140989	0.00196739
SPOCK1	rs423258	5	137475787	T	0.138	1	1.13636	0.934579	1.38889	T	0.376	1	1.42857	1.19048	1.72414	0.0009514	T	0.145	1	1.0989	0.862069	1.40845	T	0.356	1	1.02041	0.75188	1.40845	0.4702	0.00327708	0.145049	0.00210915
SPOCK1	rs217263	5	137480666	C	0.115	0.998	1.21951	0.980392	1.51515	C	0.376	1	1.42857	1.19048	1.72414	0.0002009	C	0.12	0.998	1.08696	0.833333	1.40845	C	0.356	0.999	1.03093	0.75188	1.40845	0.556	0.00158407	0.0856543	0.00207627
SPOCK1	rs217272	5	137486426	C	0.048	1	1.75439	1.28205	2.38095	C	0.229	1	1.20482	0.961538	1.49254	0.000113	C	0.055	1	1.5625	1.03093	2.32558	C	0.245	1	0.980392	0.704225	1.36986	0.07797	5.1282e-05	4.80453e-05	0.217628
SPOCK1	chr5:137487340:D	5	137487340	G	0.108	0.978	1.2987	1.04167	1.63934	G	0.367	0.984	1.44928	1.20482	1.75439	2.9e-05	G	0.108	0.983	1.08696	0.819672	1.44928	G	0.335	0.977	1.02041	0.740741	1.38889	0.5795	0.000500946	0.0363795	0.00192077
SPOCK1	chr5:137487341:D	5	137487341	T	0.108	0.982	1.2987	1.04167	1.6129	T	0.371	0.991	1.42857	1.17647	1.72414	5.154e-05	T	0.109	0.984	1.0989	0.826446	1.44928	T	0.34	0.981	1.03093	0.75188	1.40845	0.5319	0.000605802	0.0373057	0.00247356
SPOCK1	rs217273	5	137487841	A	0.114	0.989	1.23457	1	1.53846	A	0.364	0.981	1.44928	1.20482	1.75439	0.0001224	A	0.116	0.983	1.05263	0.806452	1.36986	A	0.327	0.967	1.08696	0.78125	1.51515	0.5646	0.00118694	0.100065	0.000854689
SPOCK1	chr5:137490836:D	5	137490836	T	0.116	0.99	1.20482	0.970874	1.49254	T	0.379	0.991	1.44928	1.20482	1.75439	0.0002338	T	0.12	0.995	1.0989	0.840336	1.42857	T	0.357	0.994	1.0101	0.740741	1.38889	0.5283	0.00158803	0.0944571	0.00165781
SPOCK1	rs217274	5	137490974	G	0.125	0.975	1.16279	0.943396	1.44928	G	0.372	0.985	1.44928	1.20482	1.75439	0.0005155	G	0.131	0.991	1.11111	0.854701	1.42857	G	0.356	0.995	1.0101	0.740741	1.38889	0.4906	0.00233819	0.114617	0.00206398
SPOCK1	rs4510573	5	137498105	A	0.116	0.998	1.20482	0.980392	1.49254	A	0.375	0.999	1.44928	1.19048	1.75439	0.0002135	A	0.121	0.997	1.0989	0.840336	1.42857	A	0.356	1	1.02041	0.75188	1.40845	0.4969	0.00133726	0.0791046	0.00186032
SPOCK1	rs2269955	5	137501193	C	0.138	0.998	1.1236	0.925926	1.36986	C	0.378	0.997	1.47059	1.21951	1.78571	0.0007639	C	0.145	0.996	1.1236	0.877193	1.44928	C	0.355	0.994	1.03093	0.75188	1.40845	0.383	0.00202693	0.13674	0.00101158
SPOCK1	rs2269956	5	137501312	C	0.051	0.985	1.69492	1.26582	2.27273	C	0.233	0.996	1.21951	0.980392	1.51515	0.0001018	C	0.061	0.986	1.38889	0.943396	2.04082	C	0.246	0.995	0.990099	0.70922	1.36986	0.171	0.000141463	0.000246927	0.166407
SPOCK1	rs7735635	5	137508336	G	0.138	0.999	1.13	0.92	1.38	G	0.379	0.997	1.47	1.22	1.78	0.0007829	G	0.145	0.997	1.13	0.88	1.45	G	0.357	0.996	1.03	0.75	1.41	0.3613	0.00188171	0.134818	0.00091459
SPOCK1	rs6888877	5	137510357	T	0.12	0.994	1.19	0.97	1.47	T	0.381	0.993	1.46	1.21	1.76	0.0002234	T	0.127	0.995	1.09	0.84	1.42	T	0.356	0.998	1.03	0.75	1.4	0.5105	0.00144712	0.0985171	0.00126945
SPOCK1	rs2107682	5	137543135	C	0.115	1	1.21951	0.980392	1.49254	C	0.375	1	1.42857	1.17647	1.72414	0.0002594	C	0.12	1	1.08696	0.833333	1.42857	C	0.356	1	1.02041	0.75188	1.40845	0.5391	0.00176368	0.0861011	0.00246931
SPOCK1	chr5:137548229:D	5	137548229	A	0.115	0.994	1.21951	0.980392	1.51515	A	0.372	0.989	1.44928	1.19048	1.75439	0.0001937	A	0.119	0.995	1.08696	0.826446	1.40845	A	0.351	0.993	1	0.729927	1.36986	0.6209	0.00191756	0.0861838	0.00284411
SPOCK1	chr5:137548485:D	5	137548485	A	0.136	0.989	1.14943	0.934579	1.40845	A	0.375	0.999	1.44928	1.19048	1.75439	0.0008241	A	0.144	0.995	1.1236	0.877193	1.44928	A	0.356	1	1.02041	0.75188	1.40845	0.3753	0.00206828	0.109266	0.00186336
SPOCK1	rs2967779	5	137555097	A	0.147	0.997	1.16279	0.952381	1.40845	A	0.375	0.999	1.42857	1.19048	1.72414	0.0005285	A	0.152	0.999	1.1236	0.884956	1.42857	A	0.355	0.999	1.02041	0.746269	1.38889	0.3614	0.00143308	0.0793449	0.00208096
SPOCK1	rs10479178	5	137563954	T	0.121	0.982	1.19048	0.970874	1.47059	T	0.373	0.99	1.44928	1.20482	1.75439	0.0002937	T	0.126	0.99	1.1236	0.862069	1.44928	T	0.351	0.993	1.04167	0.757576	1.42857	0.3952	0.00110861	0.0756	0.00149386
SPOCK1	rs13356202	5	137564588	A	0.116	0.995	1.20482	0.980392	1.49254	A	0.376	0.997	1.42857	1.19048	1.72414	0.0002428	A	0.121	0.997	1.0989	0.847458	1.42857	A	0.356	0.999	1.02041	0.75188	1.40845	0.4925	0.00143165	0.0777506	0.00217492
SPOCK1	rs4601038	5	137575861	T	0.05	0.981	1.72414	1.28205	2.32558	T	0.237	0.993	1.16279	0.934579	1.44928	0.0002483	T	0.057	0.988	1.66667	1.11111	2.5	T	0.25	0.992	1.02041	0.735294	1.40845	0.02962	2.92679e-05	1.81893e-05	0.254616
SPOCK1	rs10515498	5	137586330	T	0.049	1	1.6129	1.20482	2.17391	T	0.238	1	1.23457	1	1.53846	0.0002196	T	0.058	1	1.6129	1.07527	2.38095	T	0.266	1	1.04167	0.75188	1.44928	0.03552	3.2705e-05	0.00010551	0.0910025
SPOCK1	rs35837290	5	137592377	T	0.049	0.984	1.6129	1.20482	2.17391	T	0.235	0.997	1.23457	0.990099	1.53846	0.0002269	T	0.059	0.978	1.5873	1.05263	2.32558	T	0.264	0.999	1.06383	0.757576	1.47059	0.0382	3.66307e-05	0.000126209	0.0876251
SPOCK1	rs35002324	5	137605401	A	0.05	0.983	1.6129	1.20482	2.17391	A	0.239	0.995	1.25	1.0101	1.5625	0.0001688	A	0.059	0.982	1.5873	1.06383	2.38095	A	0.266	0.997	1.05263	0.757576	1.47059	0.03555	2.63522e-05	0.00011427	0.0710142
SPOCK1	rs79122663	5	137617438	C	0.116	0.949	1.20482	0.970874	1.51515	C	0.385	0.991	1.49254	1.23457	1.78571	0.0001219	C	0.127	0.957	1.25	0.943396	1.63934	C	0.374	0.994	1.08696	0.8	1.49254	0.1071	8.32102e-05	0.0219765	0.000297629
SPOCK1	rs4835675	5	137623683	C	0.081	0.99	0.82	0.64	1.06	C	0.349	0.993	1.42857	1.17647	1.72414	0.0006246	C	0.085	0.988	1.35135	0.970874	1.85185	C	0.34	0.996	1.17647	0.862069	1.6129	0.03817	8.49935e-05	0.0191737	0.000410193
SPOCK1	rs35931944	5	137629132	A	0.081	0.992	1.20482	0.943396	1.5625	A	0.35	0.994	1.44928	1.19048	1.75439	0.0005878	A	0.085	0.99	1.35135	0.980392	1.88679	A	0.342	0.998	1.20482	0.877193	1.63934	0.03231	6.68372e-05	0.0200402	0.000253125
SPOCK1	rs71596568	5	137629990	T	0.081	0.992	1.20482	0.943396	1.5625	T	0.35	0.994	1.44928	1.19048	1.75439	0.0005864	T	0.085	0.99	1.35135	0.980392	1.88679	T	0.342	0.998	1.20482	0.877193	1.63934	0.03222	6.64959e-05	0.0199606	0.000253155
SPOCK1	rs12514118	5	137656480	T	0.081	0.991	1.20482	0.943396	1.5625	T	0.35	0.997	1.42857	1.17647	1.72414	0.0007654	T	0.085	0.994	1.38889	1.0101	1.92308	T	0.342	0.999	1.17647	0.854701	1.6129	0.02549	6.44315e-05	0.0142205	0.00048191
SPOCK1	rs28784930	5	137659571	T	0.082	0.965	1.21951	0.952381	1.5873	T	0.357	0.963	1.40845	1.16279	1.72414	0.0008969	T	0.085	0.98	1.36986	0.980392	1.88679	T	0.342	0.968	1.23457	0.892857	1.69492	0.02444	7.06276e-05	0.0152236	0.000486679
SPOCK1	rs11567972	5	137663093	A	0.092	0.971	1.17647	0.925926	1.49254	A	0.35	0.997	1.42857	1.17647	1.72414	0.0009911	A	0.097	0.984	1.36986	1.0101	1.88679	A	0.343	0.999	1.20482	0.884956	1.63934	0.01895	5.87394e-05	0.016865	0.000294955
SPOCK1	rs2350636	5	137670189	T	0.079	0.981	1.20482	0.934579	1.5625	T	0.344	0.983	1.44928	1.20482	1.75439	0.0005335	T	0.083	0.984	1.42857	1.02041	1.96078	T	0.336	0.99	1.16279	0.847458	1.6129	0.02372	4.35628e-05	0.0126086	0.000330457
SPOCK1	rs3756765	5	137673004	A	0.053	0.969	1.44928	1.07527	1.96078	A	0.212	0.991	1.2987	1.04167	1.6129	0.0009139	A	0.063	0.973	1.42857	0.970874	2.08333	A	0.236	0.995	1.14943	0.813008	1.6129	0.04903	0.000155675	0.00246348	0.0231024
SPOCK1	rs10055995	5	137698299	C	0.451	0.997	0.82	0.72	0.94	C	0.423	0.998	0.78	0.65	0.94	0.0001308	C	0.426	0.996	0.98	0.83	1.16	C	0.4	0.999	0.96	0.71	1.31	0.7251	0.00207115	0.0279799	0.025015
SPOCK1	rs4835678	5	137708434	C	0.441	1	0.83	0.72	0.95	C	0.422	1	0.78	0.64	0.93	0.000178	C	0.421	1	0.96	0.81	1.14	C	0.4	1	0.96	0.71	1.31	0.6012	0.00170507	0.0241586	0.0238443
SPOCK1	rs7703010	5	137711716	C	0.43	0.997	0.83	0.73	0.95	C	0.422	1	0.78	0.64	0.93	0.0001975	C	0.409	0.998	0.97	0.82	1.15	C	0.4	1	0.96	0.71	1.31	0.6781	0.00232008	0.0320546	0.0238443
SPOCK1	chr5:137739552:I	5	137739552	TATAC	0.076	0.963	1.28205	0.980392	1.66667	TATAC	0.347	0.995	1.40845	1.16279	1.69492	0.0003547	TATAC	0.076	0.983	1.51515	1.06383	2.12766	TATAC	0.339	0.996	1.21951	0.892857	1.66667	0.008869	1.05376e-05	0.00363261	0.000386342
SPOCK1	rs35231526	5	137745843	G	0.049	0.959	1.53846	1.13636	2.08333	G	0.213	0.992	1.2987	1.03093	1.6129	0.0003847	G	0.054	0.975	1.88679	1.21951	2.94118	G	0.241	0.997	1.13636	0.813008	1.6129	0.004478	5.61025e-06	7.48028e-05	0.0242462
SPOCK1	rs13152997	5	137750633	G	0.049	0.952	1.53846	1.1236	2.08333	G	0.213	0.992	1.2987	1.03093	1.6129	0.0003931	G	0.055	0.97	1.88679	1.23457	2.94118	G	0.241	0.997	1.14943	0.813008	1.6129	0.004053	5.17594e-06	6.95962e-05	0.0239383
SPOCK1	rs7725416	5	137754180	T	0.429	0.999	0.83	0.73	0.95	T	0.422	1	0.78	0.64	0.93	0.0001837	T	0.408	0.999	0.97	0.82	1.14	T	0.4	1	0.94	0.7	1.28	0.6023	0.00174624	0.028616	0.0191141
SPOCK1	rs7726234	5	137754695	T	0.429	0.999	0.83	0.73	0.95	T	0.422	1	0.78	0.64	0.93	0.0001834	T	0.409	1	0.97	0.82	1.15	T	0.4	1	0.94	0.69	1.28	0.6431	0.00198772	0.0323495	0.018943
SPOCK1	rs7737080	5	137758545	G	0.461	0.942	0.85	0.74	0.98	G	0.443	0.967	0.78	0.65	0.94	0.0008319	G	0.415	0.967	0.99	0.83	1.17	G	0.414	0.976	0.96	0.71	1.31	0.7985	0.00790101	0.0847029	0.0290516
SPOCK1	rs7737081	5	137758546	G	0.453	0.969	0.85	0.74	0.97	G	0.439	0.974	0.79	0.66	0.95	0.0007305	G	0.415	0.981	0.96	0.81	1.14	G	0.404	0.988	0.94	0.69	1.27	0.531	0.00337722	0.0399795	0.0286939
SPOCK1	rs10040792	5	137759010	T	0.429	1	0.83	0.72	0.95	T	0.422	1	0.78	0.64	0.93	0.0001657	T	0.407	1	0.97	0.82	1.15	T	0.4	1	0.94	0.69	1.28	0.6457	0.00188069	0.0307352	0.0189832
SPOCK1	rs2269948	5	137765759	T	0.429	0.999	0.83	0.72	0.95	T	0.421	0.998	0.78	0.64	0.93	0.0001725	T	0.408	1	0.97	0.82	1.14	T	0.4	1	0.94	0.69	1.28	0.5981	0.00165462	0.0273415	0.0190186
SPOCK1	rs2286057	5	137766440	A	0.457	0.948	0.84	0.73	0.97	A	0.434	0.975	0.77	0.64	0.93	0.0003338	A	0.428	0.962	0.99	0.83	1.17	A	0.42	0.971	0.95	0.7	1.3	0.7742	0.00423534	0.0658429	0.0175589
SPOCK1	rs13154187	5	137768385	C	0.051	0.945	1.51515	1.1236	2.04082	C	0.213	0.992	1.2987	1.04167	1.6129	0.0004513	C	0.057	0.973	1.88679	1.23457	2.85714	C	0.242	0.997	1.14943	0.813008	1.6129	0.00364	5.29096e-06	7.52199e-05	0.0227887
SPOCK1	rs982085	5	137775581	C	0.443	0.996	0.83	0.72	0.95	C	0.427	0.996	0.78	0.64	0.93	0.000157	C	0.43	0.996	0.97	0.82	1.14	C	0.426	0.998	0.85	0.63	1.15	0.3907	0.000711978	0.0270768	0.00574605
SPOCK1	rs2350640	5	137778981	C	0.471	0.942	1.16279	1.0101	1.33333	A	0.471	0.974	0.75	0.63	0.91	0.0004687	C	0.488	0.964	1.04167	0.877193	1.23457	A	0.479	0.983	0.86	0.64	1.16	0.3615	0.0013197	0.060504	0.00326483
SPOCK1	rs2240331	5	137780368	C	0.498	0.997	0.83	0.73	0.95	C	0.456	0.996	0.76	0.64	0.92	0.0001028	C	0.496	1	0.93	0.78	1.1	C	0.468	1	0.88	0.66	1.19	0.2298	0.00022304	0.0102874	0.00534907
SPOCK1	rs4835796	5	137782115	T	0.443	1	0.85	0.74	0.98	T	0.447	1	0.74	0.61	0.89	0.00017	T	0.438	1	0.93	0.78	1.1	T	0.462	1	0.87	0.65	1.17	0.2293	0.000318258	0.025242	0.00191947
SPOCK1	rs3798153	5	137782204	A	0.494	1	0.82	0.71	0.94	A	0.449	1	0.72	0.6	0.87	1.01e-05	A	0.49	1	0.9	0.76	1.06	A	0.463	1	0.88	0.65	1.18	0.126	1.65425e-05	0.00283402	0.00110376
SPOCK1	rs1046576	5	137782335	A	0.353	0.994	0.854701	0.740741	0.990099	A	0.445	0.999	0.735294	0.609756	0.884956	0.0002398	A	0.349	1	0.840336	0.704225	1.0101	A	0.455	1	0.934579	0.694444	1.26582	0.06316	7.07406e-05	0.00413059	0.00445274
SPOCK1	rs4835681	5	137783690	G	0.485	0.994	0.82	0.72	0.94	G	0.448	0.996	0.74	0.61	0.89	2.16e-05	G	0.485	0.995	0.9	0.76	1.07	G	0.463	0.999	0.88	0.65	1.18	0.1324	3.11046e-05	0.0035144	0.00187908
SPOCK1	rs4835682	5	137784254	C	0.49	0.981	0.81	0.71	0.93	C	0.447	0.996	0.74	0.62	0.89	1.33e-05	C	0.493	0.988	0.88	0.75	1.05	C	0.462	0.998	0.88	0.65	1.18	0.09774	1.38742e-05	0.00145886	0.00234165
SPOCK1	rs6864847	5	137784515	G	0.351	0.981	0.862069	0.746269	1	G	0.442	0.996	0.740741	0.613497	0.892857	0.0005153	G	0.352	1	0.819672	0.684932	0.980392	G	0.449	1	0.925926	0.684932	1.25	0.02984	5.4629e-05	0.00323438	0.00450263
SPOCK1	chr5:137976815:D	5	137976815	T	0.018	0.895	1.78571	1.05263	2.94118	T	0.081	0.93	1.66667	1.20482	2.32558	0.0003396	T	0.018	0.889	0.961538	0.502513	1.85185	T	0.079	0.939	1.08696	0.625	1.88679	0.9593	0.0069532	0.139882	0.0087966
IRF2BP2 / TOMM20	rs12135763	1	234003740	A	0.007	0.961	3.7037	1.69492	8.33333	A	0.026	0.997	1.53846	0.909091	2.5641	0.0003887	A	0.007	0.971	1.28205	0.4329	3.84615	A	0.026	0.997	1.20482	0.52356	2.77778	0.5381	0.00228773	0.00808478	0.125786
IRF2BP2 / TOMM20	rs12137776	1	234011496	T	0.01	0.945	3.44828	1.72414	6.66667	T	0.026	0.995	1.5625	0.925926	2.63158	0.0001341	T	0.007	1	1.02041	0.380228	2.77778	T	0.03	1	1.2987	0.568182	2.94118	0.725	0.00210203	0.0103444	0.0893506
IRF2BP2 / TOMM20	rs12133832	1	234019684	A	0.008	0.946	3.84615	1.81818	8.33333	A	0.026	0.995	1.6129	0.943396	2.7027	0.0001348	A	0.006	0.93	1.23457	0.364964	4.16667	A	0.027	0.999	1.21951	0.534759	2.77778	0.59	0.00137686	0.0063959	0.0927755
IRF2BP2 / TOMM20	rs12129617	1	234026347	T	0.008	0.935	3.84615	1.78571	8.33333	T	0.026	0.979	1.6129	0.952381	2.77778	0.0001444	T	0.006	0.933	1.40845	0.380228	5.26316	T	0.027	0.982	1.20482	0.520833	2.77778	0.5045	0.00106494	0.0047863	0.094317
IRF2BP2 / TOMM20	rs12129657	1	234026449	A	0.008	0.934	3.84615	1.78571	8.33333	A	0.026	0.979	1.6129	0.952381	2.77778	0.000145	A	0.006	0.933	1.40845	0.380228	5.26316	A	0.027	0.981	1.20482	0.520833	2.77778	0.5025	0.00105987	0.00475603	0.0944313
IRF2BP2 / TOMM20	rs147118965	1	234027688	T	0.008	0.932	3.84615	1.78571	8.33333	T	0.025	0.971	1.49254	0.869565	2.5641	0.0003332	T	0.006	0.943	1.47059	0.389105	5.55556	T	0.026	0.978	1.42857	0.591716	3.44828	0.366	0.0010647	0.00433825	0.103653
IRF2BP2 / TOMM20	rs72749890	1	234027858	A	0.008	0.931	3.84615	1.78571	8.33333	A	0.025	0.971	1.49254	0.869565	2.5641	0.0003347	A	0.006	0.945	1.49254	0.390625	5.55556	A	0.026	0.978	1.42857	0.591716	3.44828	0.3628	0.00105257	0.00428167	0.103728
IRF2BP2 / TOMM20	rs12126005	1	234596797	A	0.012	0.695	1.69492	0.854701	3.33333	A	0.029	0.764	2.85714	1.5873	5	0.0009903	A	0.014	0.966	0.980392	0.465116	2.04082	A	0.04	0.979	0.584795	0.276243	1.23457	0.4359	0.0537859	0.298432	0.0582474
IRF2BP2 / TOMM20	rs7531062	1	235095183	A	0.346	1	1.16279	1.0101	1.33333	A	0.353	1	1.51515	1.23457	1.81818	3.16e-05	A	0.338	1	1	0.833333	1.19048	A	0.321	1	0.833333	0.617284	1.1236	0.5135	0.00784494	0.135788	0.01154
IRF2BP2 / TOMM20	rs67894836	1	235095329	C	0.423	0.888	1.21951	1.06383	1.40845	C	0.453	0.916	1.66667	1.36986	2.04082	1.17e-07	C	0.408	0.912	1.04167	0.869565	1.23457	C	0.429	0.943	0.8	0.598802	1.06383	0.6584	0.000266767	0.0211935	0.00203117
IRF2BP2 / TOMM20	rs3738620	1	235095772	T	0.366	0.915	1.16279	1.0101	1.35135	T	0.369	0.933	1.42857	1.16279	1.75439	0.0001482	T	0.352	0.91	1	0.833333	1.20482	T	0.34	0.948	0.943396	0.694444	1.28205	0.8738	0.00661181	0.12064	0.0111242
IRF2BP2 / TOMM20	rs12145753	1	235095939	T	0.351	0.902	1.20482	1.04167	1.38889	T	0.352	0.922	1.53846	1.26582	1.88679	5.94e-06	T	0.334	0.898	1.0101	0.840336	1.21951	T	0.32	0.947	0.813008	0.595238	1.0989	0.5326	0.00316665	0.0612508	0.0128189
IRF2BP2 / TOMM20	rs10910535	1	235096551	T	0.138	0.779	1.17647	0.943396	1.44928	T	0.277	0.827	1.51515	1.20482	1.88679	0.0008786	T	0.129	1	0.917431	0.714286	1.17647	T	0.256	1	0.714286	0.518135	0.990099	0.1013	0.16793	0.575968	0.104669
KDM4C	rs7872100	9	6071843	T	0.337	1	1.21951	1.05263	1.40845	T	0.146	1	1.36986	1.06383	1.75439	0.0002813	T	0.326	1	0.970874	0.813008	1.16279	T	0.157	1	0.806452	0.543478	1.19048	0.4114	0.0313796	0.080383	0.209174
KDM4C	rs148533485	9	6339711	C	0.015	0.937	0.458716	0.232019	0.909091	C	0.052	0.989	0.540541	0.33557	0.869565	0.0009787	C	0.015	0.947	1.11111	0.540541	2.27273	C	0.046	0.989	1.38889	0.653595	2.94118	0.4975	0.0456753	0.157323	0.141186
KDM4C	rs7035557	9	6611329	A	0.154	0.845	1.2987	1.05263	1.5873	A	0.115	0.783	1.72414	1.26582	2.32558	4.73e-05	A	0.153	1	1.08696	0.862069	1.36986	A	0.127	1	0.8	0.520833	1.21951	0.9505	0.00215786	0.0214491	0.0384362
KDM4C	rs7035933	9	6611609	T	0.228	0.767	0.75188	0.621118	0.909091	T	0.218	0.785	0.787402	0.606061	1.02041	0.0005983	T	0.218	0.852	1.0101	0.813008	1.25	T	0.198	0.855	1.31579	0.877193	1.96078	0.4586	0.0396373	0.0393949	0.526101
KDM4C	chr9:7020693:I	9	7020693	GT	0.049	0.951	1.38889	1.02041	1.88679	GT	0.022	0.957	2.32558	1.28205	4.16667	0.0008598	GT	0.057	0.972	1.63934	1.0989	2.43902	GT	0.042	0.973	1.19048	0.537634	2.63158	0.02089	5.7483e-05	0.00139907	0.0141118
KDM4C	rs12336927	9	7025932	T	0.121	0.992	1.21951	0.990099	1.49254	T	0.024	0.985	2.43902	1.40845	4.34783	0.000711	T	0.125	0.989	1.16279	0.892857	1.49254	T	0.044	0.996	0.990099	0.471698	2.08333	0.3489	0.00166633	0.0335188	0.013919
KDM4C	rs74862371	9	7028832	C	0.033	0.948	1.49254	1.03093	2.17391	C	0.024	0.965	2.32558	1.31579	4.16667	0.0005287	C	0.032	0.963	1.88679	1.0989	3.22581	C	0.033	0.983	1.21951	0.520833	2.85714	0.02625	4.83754e-05	0.0016131	0.00970552
KDM4C	rs16925298	9	7081674	G	0.056	1	1.2987	0.970874	1.72414	G	0.022	1	2.63158	1.49254	4.7619	0.0005956	G	0.061	1	2	1.36986	3.0303	G	0.037	1	1.21951	0.546448	2.7027	0.001183	2.34058e-06	0.000208827	0.00326853
KDM4C	rs16925302	9	7084550	G	0.057	0.983	1.2987	0.970874	1.72414	G	0.022	0.982	2.7027	1.49254	4.7619	0.0006394	G	0.06	1	2	1.35135	2.94118	G	0.037	1	1.21951	0.546448	2.7027	0.001279	2.70168e-06	0.000226423	0.0035059
KDM4C	rs10815512	9	7087813	C	0.289	0.841	1.25	1.07527	1.47059	C	0.081	0.796	2.43902	1.69492	3.44828	2.59e-07	C	0.29	1	1.05263	0.869565	1.26582	C	0.117	1	1.11111	0.714286	1.75439	0.4911	1.77469e-05	0.0181246	3.43693e-05
IFFO2 / UBR4	rs2746499	1	17431119	A	0.117	0.863	1.39	1.12	1.73	A	0.133	0.922	1.24	0.95	1.63	0.0008183	A	0.123	0.915	0.91	0.7	1.19	A	0.138	0.947	0.87	0.56	1.36	0.3684	0.0590634	0.0907209	0.38373
IFFO2 / UBR4	rs7527697	1	17432140	T	0.252	0.888	1.33	1.13	1.56	T	0.145	0.949	1.19	0.91	1.54	0.0004594	T	0.265	0.969	0.97	0.8	1.17	T	0.156	0.985	0.77	0.51	1.16	0.3386	0.0492995	0.0266919	0.806691
IFFO2 / UBR4	rs56368330	1	17480534	C	0.011	0.513	4.34783	1.81818	10	C	0.037	0.565	1.5625	0.854701	2.85714	0.0004423	C	0.013	0.474	0.454545	0.174825	1.17647	C	0.041	0.621	1.31579	0.510204	3.33333	0.2734	0.059959	0.210446	0.133629
IFFO2 / UBR4	rs74702858	1	18064033	G	0.022	0.871	1.85185	1.14943	2.94118	G	0.01	0.986	2.5	1.06383	5.88235	0.0008969	G	0.023	0.969	1.0101	0.568182	1.78571	G	0.013	0.997	2.77778	0.641026	12.5	0.4672	0.00311628	0.06201	0.0122289
IFFO2 / UBR4	rs79709188	1	18064671	A	0.031	0.825	1.81818	1.20482	2.7027	A	0.01	0.986	2.5	1.06383	5.88235	0.000383	A	0.035	1	0.980392	0.625	1.66667	A	0.014	1	3.33333	0.793651	14.2857	0.4315	0.00153826	0.0450801	0.0073978
IFFO2 / UBR4	rs113240431	1	18065121	T	0.031	0.825	1.81818	1.20482	2.7027	T	0.01	0.986	2.5	1.06383	5.88235	0.0003872	T	0.034	0.994	1	0.632911	1.5873	T	0.013	0.984	3.22581	0.746269	14.2857	0.4092	0.0014176	0.0390455	0.00846244
IFFO2 / UBR4	rs77046731	1	18067917	C	0.029	0.844	1.21951	2.77778	1.85185	C	0.01	0.986	2.5	1.07527	5.88235	0.000316	C	0.032	0.961	1.1236	0.684932	1.85185	C	0.013	0.951	3.22581	0.746269	14.2857	0.2287	0.000494789	0.0156305	0.0084277
IFFO2 / UBR4	rs114289594	1	18069632	A	0.029	0.845	1.85185	1.21951	2.77778	A	0.01	0.986	2.5	1.07527	5.88235	0.0003529	A	0.031	0.949	1.16279	0.699301	1.92308	A	0.012	0.931	3.84615	0.826446	16.6667	0.1676	0.000343756	0.0134852	0.00638987
IFFO2 / UBR4	chr1:19357344:D	1	19357344	A	0.184	0.907	0.694444	0.571429	0.847458	A	0.339	0.949	0.689655	0.558659	0.847458	5.371e-07	A	0.177	0.921	1.08696	0.862069	1.36986	A	0.381	0.96	1.2987	0.952381	1.75439	0.1327	0.00646715	0.033557	0.0862206
IFFO2 / UBR4	rs151269471	1	19357364	A	0.152	0.81	0.769231	0.621118	0.952381	A	0.296	0.846	0.735294	0.581395	0.925926	0.000501	A	0.167	0.827	1.06383	0.833333	1.36986	A	0.319	0.865	1.36986	0.980392	1.92308	0.165	0.0968469	0.173255	0.342154
HLA-DQA1 / HLA-DQB1	rs3819292	6	31322522	A	0.252	1	0.763359	0.649351	0.892857	A	0.162	1	0.877193	0.675676	1.13636	0.0009682	A	0.25	0.998	1.2987	1.06383	1.5873	A	0.171	0.998	0.884956	0.606061	1.2987	0.06108	0.229287	0.520234	0.234785
HLA-DQA1 / HLA-DQB1	rs114676106	6	32521832	G	0.068	0.703	1.75439	1.2987	2.38095	G	0.049	0.605	1.31579	0.78125	2.22222	0.0003308	G	0.069	0.731	0.877193	0.606061	1.28205	G	0.048	0.924	1.38889	0.636943	3.0303	0.8857	0.0100542	0.02709	0.184118
HLA-DQA1 / HLA-DQB1	rs115070742	6	32522053	C	0.053	0.698	1.63934	1.16279	2.27273	C	0.031	0.69	1.78571	0.990099	3.22581	0.000705	C	0.068	0.736	0.862069	0.595238	1.25	C	0.048	0.937	1.31579	0.598802	2.85714	0.7445	0.0213475	0.142955	0.0531274
HLA-DQA1 / HLA-DQB1	rs145242272	6	32525577	C	0.03	0.637	1.85185	1.14943	2.94118	C	0.013	0.561	4.16667	1.49254	11.1111	0.0002259	C	0.012	0.467	0.606061	0.210084	1.75439	C	0.003	0.27	NA	NA	NA	0.4202	0.0275047	0.231877	0.031219
HLA-DQA1 / HLA-DQB1	rs140106227	6	32537953	T	0.039	0.703	2	1.35135	2.94118	T	0.011	0.63	2.04082	0.746269	5.55556	0.0002857	T	0.022	0.543	1.0989	0.487805	2.5	T	0.01	0.583	0.421941	0.059312	3.0303	0.8041	0.0113252	0.00748807	0.563236
HLA-DQA1 / HLA-DQB1	rs116669775	6	32541234	T	0.039	0.719	1.69492	1.13636	2.5	T	0.024	0.653	2.63158	1.33333	5.26316	0.0001872	T	0.016	0.488	0.649351	0.249377	1.69492	T	0.045	0.707	1.2987	0.561798	2.94118	0.653	0.013213	0.211761	0.0104474
HLA-DQA1 / HLA-DQB1	rs113157894	6	32542440	A	0.043	0.819	1.53846	1.07527	2.17391	A	0.035	0.684	2.27273	1.2987	4	0.0002975	A	0.051	0.726	0.70922	0.462963	1.08696	A	0.045	0.656	1.49254	0.632911	3.44828	0.3727	0.0361985	0.543232	0.00484091
HLA-DQA1 / HLA-DQB1	rs80163833	6	32559444	T	0.053	0.86	1.53846	1.1236	2.12766	T	0.06	0.9	1.66667	1.1236	2.5	0.0002267	T	0.05	0.766	0.694444	0.44843	1.07527	T	0.072	0.855	1.04167	0.578035	1.88679	0.1794	0.0650569	0.416237	0.0378335
HLA-DQA1 / HLA-DQB1	rs142264362	6	32567283	A	0.051	0.936	1.47059	1.07527	1.96078	A	0.059	0.937	1.88679	1.2987	2.77778	8.25e-05	A	0.043	0.918	0.632911	0.420168	0.952381	A	0.06	0.982	1.26582	0.689655	2.32558	0.1423	0.0514781	0.795567	0.00217049
HLA-DQA1 / HLA-DQB1	rs183201603	6	32567308	G	0.08	0.961	1.36986	1.06383	1.75439	G	0.065	0.981	1.63934	1.13636	2.38095	0.0003685	G	0.072	0.97	0.763359	0.552486	1.05263	G	0.066	0.97	1.03093	0.581395	1.85185	0.1785	0.0801751	0.513005	0.0323619
HLA-DQA1 / HLA-DQB1	rs112481371	6	32567551	G	0.084	0.986	1.38889	1.08696	1.75439	G	0.067	0.996	1.63934	1.13636	2.32558	0.0002207	G	0.083	0.964	0.813008	0.598802	1.11111	G	0.073	0.997	1.17647	0.666667	2.04082	0.4019	0.0287291	0.33101	0.0142888
HLA-DQA1 / HLA-DQB1	rs181584777	6	32568709	A	0.073	0.89	1.38889	1.06383	1.81818	A	0.05	0.908	1.92308	1.25	2.94118	0.0001926	A	0.053	0.852	0.806452	0.534759	1.20482	A	0.053	0.925	1.16279	0.598802	2.27273	0.5009	0.0201669	0.315601	0.00817843
HLA-DQA1 / HLA-DQB1	rs116067873	6	32569953	T	0.045	0.997	1.49254	1.08696	2.04082	T	0.055	0.998	1.85185	1.26582	2.77778	9.57e-05	T	0.036	0.976	0.657895	0.42735	1.0101	T	0.059	0.972	1.28205	0.699301	2.38095	0.2231	0.0368824	0.639678	0.00263144
HLA-DQA1 / HLA-DQB1	rs139957660	6	32574983	A	0.036	0.947	1.6129	1.13636	2.32558	A	0.053	0.991	2	1.35135	2.94118	2.89e-05	A	0.028	0.921	0.675676	0.408163	1.11111	A	0.059	0.982	1.31579	0.70922	2.43902	0.3932	0.0111033	0.399997	0.00110221
HLA-DQA1 / HLA-DQB1	rs4713555	6	32575524	T	0.298	1	1.26582	1.08696	1.44928	T	0.287	1	1.23457	1.0101	1.51515	0.0001828	T	0.289	1	0.990099	0.826446	1.19048	T	0.284	1	1.26582	0.900901	1.75439	0.539	0.00140553	0.0267822	0.0156388
HLA-DQA1 / HLA-DQB1	rs116454087	6	32575602	G	0.045	0.996	1.49254	1.0989	2.04082	G	0.054	0.98	1.88679	1.28205	2.77778	8.69e-05	G	0.036	0.966	0.641026	0.413223	1	G	0.052	0.942	1.16279	0.588235	2.27273	0.1425	0.0525667	0.649	0.00570994
HLA-DQA1 / HLA-DQB1	rs188053776	6	32577014	T	0.031	0.878	1.69492	1.14943	2.5	T	0.04	0.897	1.92308	1.21951	3.125	0.000155	T	0.028	0.891	0.662252	0.398406	1.11111	T	0.055	0.965	1.19048	0.649351	2.22222	0.2967	0.0343301	0.409059	0.0111472
HLA-DQA1 / HLA-DQB1	rs1281937	6	32578143	C	0.412	1	0.847458	0.735294	0.970874	C	0.276	1	0.75188	0.60241	0.934579	0.0005429	C	0.419	0.989	1.04167	0.877193	1.21951	C	0.299	0.999	0.909091	0.662252	1.25	0.9541	0.0112791	0.155211	0.0160468
HLA-DQA1 / HLA-DQB1	rs113660541	6	32581650	A	0.046	0.995	1.47059	1.08696	2	A	0.055	0.999	1.88679	1.26582	2.77778	0.0001067	A	0.047	0.965	0.671141	0.452489	0.990099	A	0.061	0.993	1.25	0.689655	2.27273	0.1812	0.0467829	0.708675	0.00296904
HLA-DQA1 / HLA-DQB1	rs113167697	6	32582541	G	0.045	0.999	1.49254	1.0989	2.04082	G	0.055	0.999	1.88679	1.26582	2.77778	8.2e-05	G	0.037	0.999	0.632911	0.414938	0.970874	G	0.06	1	1.26582	0.694444	2.27273	0.1595	0.0467172	0.714683	0.00284753
HLA-DQA1 / HLA-DQB1	rs113659001	6	32582558	C	0.045	0.999	1.49254	1.0989	2.04082	C	0.055	0.999	1.88679	1.26582	2.77778	8.2e-05	C	0.037	0.999	0.632911	0.414938	0.970874	C	0.06	1	1.26582	0.694444	2.27273	0.1595	0.0467172	0.714683	0.00284753
HLA-DQA1 / HLA-DQB1	rs111959577	6	32582772	A	0.045	0.999	1.49254	1.0989	2.04082	A	0.055	0.998	1.85185	1.26582	2.77778	8.67e-05	A	0.037	0.996	0.632911	0.413223	0.970874	A	0.06	0.999	1.26582	0.694444	2.27273	0.1601	0.0476595	0.712798	0.00302599
HLA-DQA1 / HLA-DQB1	rs114420163	6	32582807	C	0.045	0.999	1.49254	1.0989	2.04082	C	0.055	0.998	1.85185	1.26582	2.77778	8.67e-05	C	0.037	0.996	0.632911	0.413223	0.970874	C	0.06	0.999	1.26582	0.694444	2.27273	0.1601	0.0476609	0.712809	0.00302599
HLA-DQA1 / HLA-DQB1	rs115625939	6	32583584	G	0.124	0.949	1.38889	1.13636	1.69492	G	0.116	0.953	1.38889	1.05263	1.85185	8.66e-05	G	0.127	0.984	0.826446	0.641026	1.06383	G	0.124	0.987	1.36986	0.877193	2.12766	0.5717	0.0110346	0.215567	0.00718303
HLA-DQA1 / HLA-DQB1	rs113676242	6	32583719	G	0.045	0.999	1.49254	1.0989	2.04082	G	0.055	0.999	1.88679	1.26582	2.77778	8.16e-05	G	0.037	0.999	0.632911	0.414938	0.970874	G	0.06	1	1.26582	0.694444	2.27273	0.1595	0.046616	0.713853	0.00284753
HLA-DQA1 / HLA-DQB1	rs113468765	6	32583749	T	0.045	0.999	1.49254	1.0989	2.04082	T	0.055	0.999	1.88679	1.26582	2.77778	8.16e-05	T	0.037	0.999	0.632911	0.414938	0.970874	T	0.06	1	1.26582	0.694444	2.27273	0.1595	0.0466117	0.713818	0.00284753
HLA-DQA1 / HLA-DQB1	rs112648389	6	32583900	G	0.045	0.999	1.49254	1.0989	2.04082	G	0.055	0.999	1.88679	1.26582	2.77778	8.16e-05	G	0.037	0.999	0.632911	0.414938	0.970874	G	0.06	1	1.26582	0.694444	2.27273	0.1595	0.0466145	0.713841	0.00284753
HLA-DQA1 / HLA-DQB1	rs114102058	6	32584581	T	0.139	1	1.35135	1.1236	1.63934	T	0.12	0.999	1.47059	1.1236	1.92308	2.98e-05	T	0.12	0.942	0.78125	0.598802	1.0101	T	0.122	0.996	1.36986	0.877193	2.12766	0.3817	0.0117165	0.341191	0.00214775
HLA-DQA1 / HLA-DQB1	rs116593676	6	32584662	G	0.045	0.999	1.49254	1.0989	2.04082	G	0.055	0.999	1.88679	1.26582	2.77778	8.16e-05	G	0.037	0.999	0.632911	0.414938	0.970874	G	0.06	1	1.26582	0.694444	2.27273	0.1595	0.0466138	0.713835	0.00284753
HLA-DQA1 / HLA-DQB1	rs151205534	6	32584739	C	0.247	0.99	1.23457	1.06383	1.44928	C	0.266	0.999	1.31579	1.07527	1.6129	0.0001926	C	0.261	0.993	0.970874	0.8	1.17647	C	0.265	0.998	1.35135	0.952381	1.92308	0.5564	0.00154421	0.090199	0.0017609
HLA-DQA1 / HLA-DQB1	rs150952651	6	32584749	T	0.045	0.999	1.49254	1.0989	2.04082	T	0.055	0.999	1.88679	1.26582	2.77778	8.17e-05	T	0.037	0.999	0.632911	0.414938	0.970874	T	0.06	1	1.26582	0.694444	2.27273	0.1595	0.046616	0.713853	0.00284753
HLA-DQA1 / HLA-DQB1	rs116441558	6	32584863	A	0.045	0.999	1.49254	1.0989	2.04082	A	0.055	0.999	1.88679	1.26582	2.77778	8.16e-05	A	0.037	0.999	0.632911	0.414938	0.970874	A	0.06	1	1.26582	0.694444	2.27273	0.1595	0.0466103	0.713806	0.00284753
HLA-DQA1 / HLA-DQB1	rs114701564	6	32584875	A	0.045	0.998	1.49254	1.0989	2.04082	A	0.055	0.999	1.88679	1.2987	2.77778	6.85e-05	A	0.037	0.999	0.632911	0.414938	0.970874	A	0.06	1	1.26582	0.694444	2.27273	0.1595	0.0432862	0.714226	0.00236914
HLA-DQA1 / HLA-DQB1	rs116611300	6	32584880	G	0.139	0.999	1.35135	1.1236	1.63934	G	0.12	0.999	1.47059	1.13636	1.92308	2.65e-05	G	0.131	0.992	0.833333	0.649351	1.06383	G	0.123	1	1.36986	0.877193	2.12766	0.593	0.00564675	0.220275	0.00189452
HLA-DQA1 / HLA-DQB1	rs147773060	6	32584894	A	0.135	0.981	1.33333	1.0989	1.6129	A	0.113	0.982	1.42857	1.08696	1.88679	0.0001049	A	0.13	0.99	0.840336	0.653595	1.07527	A	0.121	0.996	1.35135	0.869565	2.12766	0.6231	0.0105751	0.251919	0.00437651
HLA-DQA1 / HLA-DQB1	rs115474650	6	32584977	G	0.139	1	1.35135	1.1236	1.63934	G	0.12	0.998	1.47059	1.13636	1.92308	2.67e-05	G	0.128	0.986	0.826446	0.641026	1.07527	G	0.122	0.995	1.35135	0.862069	2.12766	0.5864	0.00577547	0.214863	0.00212539
HLA-DQA1 / HLA-DQB1	rs114973222	6	32585012	G	0.315	0.974	1.28205	1.11111	1.47059	G	0.37	0.981	1.40845	1.16279	1.69492	1.94e-06	G	0.307	0.97	0.990099	0.826446	1.19048	G	0.343	0.97	1.08696	0.8	1.49254	0.8283	0.000228789	0.0176444	0.0022486
HLA-DQA1 / HLA-DQB1	rs114958179	6	32585068	C	0.321	0.975	1.26582	1.08696	1.44928	C	0.379	0.987	1.36986	1.13636	1.66667	7.26e-06	C	0.308	0.967	0.990099	0.826446	1.19048	C	0.335	0.962	1.02041	0.75188	1.38889	0.9776	0.000793107	0.0251399	0.00764644
HLA-DQA1 / HLA-DQB1	rs116624800	6	32585071	C	0.139	1	1.35135	1.1236	1.63934	C	0.12	0.999	1.47059	1.1236	1.92308	2.98e-05	C	0.132	1	0.840336	0.653595	1.07527	C	0.123	0.999	1.35135	0.869565	2.12766	0.614	0.00564308	0.208266	0.00221936
HLA-DQA1 / HLA-DQB1	rs145821425	6	32585163	G	0.455	0.95	1.18	1.03	1.35	A	0.48	0.965	0.757576	0.625	0.917431	0.0003498	G	0.453	0.948	0.94	0.79	1.11	G	0.444	0.935	1.13	0.84	1.52	0.8465	0.0114136	0.23425	0.00616883
HLA-DQA1 / HLA-DQB1	rs150196113	6	32585199	G	0.292	0.989	1.17647	1.02041	1.36986	G	0.28	0.995	1.33333	1.08696	1.63934	0.0005833	G	0.275	0.97	0.862069	0.714286	1.04167	G	0.259	0.995	0.952381	0.689655	1.31579	0.1337	0.119816	0.620452	0.0425136
HLA-DQA1 / HLA-DQB1	rs144796566	6	32585371	A	0.112	0.941	1.2987	1.04167	1.6129	A	0.095	0.925	1.5873	1.17647	2.17391	0.0002473	A	0.113	0.932	0.806452	0.617284	1.05263	A	0.097	0.949	1.36986	0.826446	2.27273	0.4776	0.0243697	0.556237	0.00179197
HLA-DQA1 / HLA-DQB1	rs148626458	6	32585388	C	0.206	0.862	1.26582	1.06383	1.51515	C	0.183	0.901	1.31579	1.03093	1.66667	0.0005697	C	0.165	0.861	0.840336	0.662252	1.06383	C	0.156	0.886	1.08696	0.714286	1.63934	0.3035	0.0607913	0.367785	0.0452729
HLA-DQA1 / HLA-DQB1	rs116225482	6	32585504	C	0.439	0.996	0.854701	0.740741	0.970874	C	0.422	0.999	0.75188	0.625	0.909091	0.0003059	C	0.462	0.993	1.07527	0.917431	1.28205	C	0.46	0.984	0.925926	0.694444	1.23457	0.5988	0.019622	0.297277	0.00915371
HLA-DQA1 / HLA-DQB1	rs116662815	6	32585520	A	0.046	0.988	1.51515	1.11111	2.08333	A	0.055	0.996	1.88679	1.28205	2.77778	5.86e-05	A	0.037	0.998	0.632911	0.413223	0.970874	A	0.06	0.999	1.26582	0.694444	2.27273	0.1586	0.0407089	0.677944	0.0025854
HLA-DQA1 / HLA-DQB1	rs115427852	6	32585805	G	0.046	0.988	1.51515	1.11111	2.08333	G	0.055	0.996	1.88679	1.28205	2.77778	5.85e-05	G	0.037	0.998	0.632911	0.413223	0.970874	G	0.06	0.999	1.26582	0.694444	2.27273	0.1586	0.0406828	0.677847	0.00258305
HLA-DQA1 / HLA-DQB1	rs115958783	6	32585967	G	0.438	0.999	0.854701	0.746269	0.980392	G	0.422	1	0.757576	0.625	0.909091	0.0003519	G	0.459	0.999	1.08696	0.917431	1.28205	G	0.449	0.998	0.909091	0.680272	1.21951	0.6106	0.0204687	0.335408	0.00707163
HLA-DQA1 / HLA-DQB1	rs11751024	6	32586236	A	0.403	1	1.20482	1.05263	1.38889	A	0.427	1	1.31579	1.0989	1.5873	0.0001003	A	0.398	1	0.943396	0.8	1.1236	A	0.414	1	1.04167	0.775194	1.38889	0.6678	0.00915252	0.142139	0.0135871
HLA-DQA1 / HLA-DQB1	rs141511948	6	32586376	G	0.3	0.924	1.16279	1	1.35135	G	0.312	0.909	1.35135	1.0989	1.66667	0.0008959	G	0.317	0.922	0.917431	0.763359	1.0989	G	0.314	0.92	0.925926	0.671141	1.26582	0.2988	0.0757665	0.422298	0.0488536
HLA-DQA1 / HLA-DQB1	rs184611948	6	32586419	A	0.046	0.985	1.51515	1.0989	2.04082	A	0.055	0.995	1.88679	1.28205	2.77778	6.16e-05	A	0.038	0.99	0.636943	0.414938	0.970874	A	0.063	0.978	1.31579	0.724638	2.38095	0.1877	0.0357844	0.679699	0.00186977
HLA-DQA1 / HLA-DQB1	rs144993049	6	32586507	T	0.067	0.978	1.42857	1.0989	1.85185	T	0.058	0.991	1.85185	1.26582	2.7027	5.31e-05	T	0.05	0.939	0.662252	0.452489	0.970874	T	0.062	0.993	1.20482	0.666667	2.17391	0.1408	0.0432228	0.642935	0.00374842
HLA-DQA1 / HLA-DQB1	rs186961667	6	32586573	T	0.045	0.985	1.53846	1.1236	2.08333	T	0.055	0.996	1.88679	1.28205	2.77778	4.84e-05	T	0.037	0.999	0.632911	0.413223	0.970874	T	0.06	0.999	1.26582	0.694444	2.27273	0.1585	0.0375875	0.649464	0.00257814
HLA-DQA1 / HLA-DQB1	rs111566948	6	32586794	G	0.389	1	0.840336	0.729927	0.961538	G	0.391	1	0.78125	0.649351	0.943396	0.0004495	G	0.416	0.998	1.08696	0.917431	1.28205	G	0.41	0.999	0.900901	0.671141	1.21951	0.6477	0.0211899	0.248962	0.0166723
HLA-DQA1 / HLA-DQB1	rs28688825	6	32587157	G	0.199	0.999	1.26582	1.06383	1.49254	G	0.144	0.999	1.35135	1.05263	1.72414	0.0002796	G	0.188	0.998	0.813008	0.657895	1	G	0.151	0.996	1.07527	0.719424	1.5873	0.1395	0.0864042	0.518143	0.0366506
HLA-DQA1 / HLA-DQB1	rs112387597	6	32587359	A	0.045	0.992	1.51515	1.11111	2.08333	A	0.054	0.992	1.81818	1.21951	2.7027	0.0001166	A	0.037	0.999	0.632911	0.414938	0.970874	A	0.06	0.997	1.26582	0.689655	2.27273	0.1584	0.0544807	0.684271	0.00499461
HLA-DQA1 / HLA-DQB1	rs190231509	6	32587425	T	0.035	0.906	1.53846	1.05263	2.22222	T	0.044	0.908	2.04082	1.31579	3.22581	0.000217	T	0.037	0.99	0.649351	0.421941	1	T	0.059	0.992	1.26582	0.689655	2.27273	0.192	0.0603179	0.804853	0.00306295
HLA-DQA1 / HLA-DQB1	rs146797180	6	32587507	T	0.044	0.984	1.53846	1.11111	2.08333	T	0.054	0.985	1.78571	1.20482	2.63158	0.0001193	T	0.037	0.998	0.632911	0.413223	0.970874	T	0.06	0.996	1.25	0.689655	2.27273	0.1578	0.0551691	0.655298	0.00614884
HLA-DQA1 / HLA-DQB1	rs80273742	6	32587603	T	0.044	0.985	1.53846	1.1236	2.12766	T	0.054	0.987	1.81818	1.21951	2.7027	9.15e-05	T	0.035	0.964	0.613497	0.395257	0.952381	T	0.055	0.968	1.25	0.666667	2.32558	0.137	0.0554199	0.674423	0.00552617
HLA-DQA1 / HLA-DQB1	rs113158531	6	32587618	C	0.029	0.938	1.47059	0.980392	2.17391	C	0.055	0.99	1.88679	1.28205	2.77778	0.0006321	C	0.031	0.911	0.60241	0.37037	0.980392	C	0.053	0.955	1.36986	0.714286	2.63158	0.2109	0.088114	0.942345	0.0018013
HLA-DQA1 / HLA-DQB1	rs114283486	6	32587652	T	0.044	0.985	1.53846	1.1236	2.12766	T	0.055	0.991	1.88679	1.28205	2.77778	5.09e-05	T	0.035	0.964	0.613497	0.395257	0.952381	T	0.055	0.966	1.23457	0.666667	2.32558	0.1345	0.044124	0.675752	0.00318364
HLA-DQA1 / HLA-DQB1	rs114836813	6	32587663	A	0.044	0.984	1.53846	1.1236	2.12766	A	0.055	0.988	1.88679	1.28205	2.77778	5.23e-05	A	0.034	0.961	0.632911	0.404858	0.990099	A	0.054	0.96	1.23457	0.657895	2.27273	0.1637	0.0377397	0.604652	0.00351272
HLA-DQA1 / HLA-DQB1	rs114010653	6	32587677	T	0.044	0.985	1.53846	1.1236	2.12766	T	0.055	0.991	1.88679	1.28205	2.77778	5.08e-05	T	0.034	0.962	0.632911	0.404858	0.990099	T	0.054	0.964	1.23457	0.662252	2.32558	0.1666	0.036706	0.607843	0.00322302
HLA-DQA1 / HLA-DQB1	rs116300229	6	32587808	A	0.038	0.916	1.6129	1.14943	2.27273	A	0.044	0.922	2	1.2987	3.125	5.36e-05	A	0.037	0.991	0.632911	0.411523	0.970874	A	0.057	0.983	1.25	0.680272	2.27273	0.1526	0.0405534	0.61729	0.00381775
HLA-DQA1 / HLA-DQB1	rs80257164	6	32587967	A	0.045	0.994	1.51515	1.11111	2.08333	A	0.055	0.997	1.88679	1.28205	2.77778	6.63e-05	A	0.037	0.996	0.632911	0.413223	0.970874	A	0.058	0.993	1.23457	0.671141	2.27273	0.1468	0.045807	0.68631	0.00325482
HLA-DQA1 / HLA-DQB1	rs116762473	6	32588076	A	0.038	0.937	1.49254	1.06383	2.12766	A	0.048	0.941	1.75439	1.13636	2.7027	0.0007462	A	0.036	0.971	0.621118	0.401606	0.961538	A	0.048	0.922	1.14943	0.561798	2.38095	0.1033	0.155927	0.864235	0.0238413
HLA-DQA1 / HLA-DQB1	rs116654558	6	32588088	T	0.038	0.937	1.49254	1.06383	2.12766	T	0.048	0.941	1.75439	1.13636	2.63158	0.0007467	T	0.036	0.971	0.621118	0.401606	0.961538	T	0.048	0.922	1.14943	0.561798	2.38095	0.1033	0.155962	0.864282	0.0238489
HLA-DQA1 / HLA-DQB1	chr6:32588135:D	6	32588135	G	0.045	0.99	1.51515	1.11111	2.08333	G	0.055	0.991	1.85185	1.25	2.7027	7.77e-05	G	0.037	0.996	0.632911	0.413223	0.970874	G	0.058	0.993	1.23457	0.671141	2.27273	0.1468	0.0489425	0.674317	0.00411669
HLA-DQA1 / HLA-DQB1	rs115076650	6	32588215	G	0.045	0.994	1.51515	1.0989	2.08333	G	0.055	0.997	1.88679	1.28205	2.77778	6.88e-05	G	0.037	0.997	0.632911	0.413223	0.970874	G	0.06	0.994	1.25	0.689655	2.27273	0.1555	0.0443077	0.692312	0.00288976
HLA-DQA1 / HLA-DQB1	chr6:32588336:D	6	32588336	G	0.031	0.91	1.6129	1.0989	2.38095	G	0.048	0.945	1.88679	1.23457	2.85714	0.0002056	G	0.031	0.912	0.625	0.384615	1.0101	G	0.056	0.94	1.26582	0.666667	2.38095	0.2065	0.0553134	0.657801	0.00609219
HLA-DQA1 / HLA-DQB1	rs115632345	6	32588480	T	0.045	0.987	1.51515	1.11111	2.08333	T	0.055	0.993	1.88679	1.2987	2.77778	5.39e-05	T	0.037	0.987	0.645161	0.420168	0.990099	T	0.059	0.988	1.25	0.684932	2.27273	0.1805	0.0350294	0.626344	0.00254833
HLA-DQA1 / HLA-DQB1	rs76815088	6	32588713	C	0.045	0.995	1.51515	1.11111	2.08333	C	0.055	0.998	1.88679	1.28205	2.77778	6.69e-05	C	0.037	0.995	0.628931	0.411523	0.961538	C	0.061	0.981	1.26582	0.694444	2.32558	0.1551	0.0438875	0.699933	0.00268806
HLA-DQA1 / HLA-DQB1	rs144591706	6	32588819	T	0.04	0.943	1.63934	1.17647	2.32558	T	0.041	0.909	2.12766	1.33333	3.33333	2.13e-05	T	0.037	0.991	0.628931	0.411523	0.961538	T	0.058	0.969	1.25	0.684932	2.27273	0.1511	0.0276649	0.536106	0.00277632
HLA-DQA1 / HLA-DQB1	rs114014117	6	32588842	G	0.04	0.943	1.63934	1.17647	2.32558	G	0.041	0.909	2.12766	1.33333	3.33333	2.13e-05	G	0.037	0.991	0.628931	0.411523	0.961538	G	0.058	0.969	1.25	0.684932	2.27273	0.1512	0.0276504	0.535556	0.0027841
HLA-DQA1 / HLA-DQB1	rs113716364	6	32589169	G	0.045	0.995	1.51515	1.11111	2.08333	G	0.055	0.999	1.88679	1.26582	2.77778	6.77e-05	G	0.037	0.995	0.628931	0.411523	0.961538	G	0.061	0.986	1.26582	0.699301	2.32558	0.1579	0.0434541	0.696994	0.00267435
HLA-DQA1 / HLA-DQB1	rs144081603	6	32589374	C	0.045	0.99	1.53846	1.11111	2.08333	C	0.055	0.992	1.85185	1.25	2.7027	7.53e-05	C	0.037	0.995	0.628931	0.411523	0.961538	C	0.061	0.987	1.26582	0.699301	2.32558	0.1578	0.0454721	0.668567	0.00358325
HLA-DQA1 / HLA-DQB1	rs112401673	6	32589416	T	0.045	0.995	1.51515	1.11111	2.08333	T	0.055	0.999	1.88679	1.26582	2.77778	6.78e-05	T	0.037	0.995	0.628931	0.411523	0.961538	T	0.061	0.987	1.26582	0.699301	2.32558	0.1576	0.0435333	0.696127	0.00270132
HLA-DQA1 / HLA-DQB1	rs114785125	6	32589520	G	0.045	0.995	1.51515	1.11111	2.08333	G	0.055	0.999	1.88679	1.26582	2.77778	6.79e-05	G	0.037	0.995	0.628931	0.411523	0.961538	G	0.062	0.983	1.20482	0.671141	2.17391	0.1353	0.0494681	0.695691	0.00369089
HLA-DQA1 / HLA-DQB1	rs112447098	6	32589544	A	0.045	0.995	1.51515	1.11111	2.08333	A	0.055	0.999	1.88679	1.26582	2.77778	6.78e-05	A	0.037	0.995	0.628931	0.411523	0.961538	A	0.061	0.988	1.26582	0.699301	2.32558	0.1575	0.0435572	0.695403	0.00271765
HLA-DQA1 / HLA-DQB1	rs75580918	6	32589793	A	0.045	0.991	1.49254	1.0989	2.04082	A	0.055	0.999	1.88679	1.26582	2.77778	8.36e-05	A	0.047	0.961	0.671141	0.452489	0.990099	A	0.062	0.984	1.20482	0.671141	2.17391	0.1631	0.0462065	0.669083	0.00371054
HLA-DQA1 / HLA-DQB1	chr6:32590033:D	6	32590033	A	0.045	0.995	1.51515	1.11111	2.08333	A	0.055	0.999	1.88679	1.26582	2.77778	6.767e-05	A	0.037	0.995	0.632911	0.413223	0.961538	A	0.061	0.991	1.26582	0.694444	2.32558	0.157	0.0436534	0.69301	0.0027749
HLA-DQA1 / HLA-DQB1	rs75970161	6	32590162	G	0.045	0.993	1.51515	1.11111	2.08333	G	0.054	0.986	1.88679	1.26582	2.77778	6.93e-05	G	0.036	0.977	0.628931	0.408163	0.970874	G	0.054	0.963	1.19048	0.617284	2.32558	0.1293	0.0517371	0.672908	0.00473959
HLA-DQA1 / HLA-DQB1	rs79804646	6	32590165	A	0.045	0.993	1.51515	1.11111	2.08333	A	0.054	0.986	1.88679	1.26582	2.77778	6.93e-05	A	0.036	0.977	0.628931	0.408163	0.970874	A	0.054	0.963	1.19048	0.617284	2.32558	0.1293	0.0517327	0.672901	0.00473886
HLA-DQA1 / HLA-DQB1	rs80176994	6	32590187	A	0.045	0.993	1.51515	1.11111	2.08333	A	0.054	0.986	1.88679	1.26582	2.77778	6.93e-05	A	0.036	0.977	0.628931	0.408163	0.970874	A	0.054	0.963	1.19048	0.617284	2.32558	0.1294	0.0517074	0.672719	0.00473873
HLA-DQA1 / HLA-DQB1	rs113705304	6	32590453	G	0.124	1	1.44928	1.19048	1.78571	G	0.105	1	1.5625	1.17647	2.08333	1.63e-06	G	0.115	0.998	0.819672	0.628931	1.06383	G	0.103	0.999	1.26582	0.787402	2.04082	0.4253	0.00241871	0.108131	0.00252177
HLA-DQA1 / HLA-DQB1	rs113333939	6	32590619	C	0.045	0.995	1.51515	1.11111	2.08333	C	0.055	0.999	1.88679	1.26582	2.77778	6.76e-05	C	0.037	0.992	0.632911	0.411523	0.961538	C	0.06	0.995	1.26582	0.694444	2.27273	0.1557	0.043954	0.690964	0.002859
HLA-DQA1 / HLA-DQB1	rs111955760	6	32590768	A	0.124	1	1.44928	1.19048	1.78571	A	0.105	1	1.5625	1.17647	2.08333	1.63e-06	A	0.115	0.999	0.819672	0.628931	1.06383	A	0.103	1	1.26582	0.787402	2.04082	0.4254	0.00241613	0.107798	0.0025355
HLA-DQA1 / HLA-DQB1	chr6:32591008:D	6	32591008	T	0.045	0.992	1.51515	1.0989	2.08333	T	0.055	0.997	1.85185	1.26582	2.77778	7.227e-05	T	0.039	0.976	0.581395	0.380228	0.884956	T	0.06	0.994	1.25	0.689655	2.27273	0.07613	0.0773566	0.915135	0.00299929
HLA-DQA1 / HLA-DQB1	rs116756682	6	32591238	G	0.124	0.998	1.44928	1.19048	1.78571	G	0.105	0.998	1.5625	1.17647	2.08333	1.45e-06	G	0.114	0.994	0.813008	0.628931	1.05263	G	0.103	1	1.26582	0.787402	2.04082	0.4167	0.00236165	0.104755	0.00260625
HLA-DQA1 / HLA-DQB1	rs115704361	6	32591248	T	0.124	0.998	1.44928	1.19048	1.78571	T	0.105	0.998	1.5625	1.17647	2.08333	1.45e-06	T	0.114	0.994	0.813008	0.628931	1.05263	T	0.103	1	1.26582	0.787402	2.04082	0.4167	0.00236136	0.104747	0.00260615
HLA-DQA1 / HLA-DQB1	rs114448410	6	32591291	A	0.327	0.998	1.20482	1.04167	1.38889	A	0.416	0.999	1.23457	1.0101	1.49254	0.0009835	A	0.319	0.987	0.970874	0.813008	1.16279	A	0.409	0.998	1.16279	0.854701	1.5873	0.8103	0.00902071	0.101897	0.0256159
HLA-DQA1 / HLA-DQB1	rs116660816	6	32591332	G	0.324	0.991	1.19048	1.04167	1.36986	G	0.406	0.985	1.25	1.03093	1.51515	0.0008942	G	0.323	0.967	0.952381	0.793651	1.14943	G	0.408	0.989	1.19048	0.877193	1.6129	0.8792	0.0101024	0.146165	0.0151299
HLA-DQA1 / HLA-DQB1	rs116444166	6	32591337	T	0.324	0.992	1.20482	1.04167	1.38889	T	0.408	0.99	1.23457	1.02041	1.51515	0.0008978	T	0.323	0.968	0.952381	0.793651	1.14943	T	0.408	0.991	1.20482	0.877193	1.63934	0.8636	0.00974573	0.140127	0.0155641
HLA-DQA1 / HLA-DQB1	rs112953812	6	32591500	A	0.045	0.993	1.51515	1.11111	2.08333	A	0.055	0.998	1.85185	1.26582	2.77778	6.64e-05	A	0.037	0.993	0.628931	0.411523	0.961538	A	0.06	0.995	1.26582	0.689655	2.27273	0.1546	0.0438949	0.686916	0.00292525
HLA-DQA1 / HLA-DQB1	rs113435978	6	32591567	A	0.125	0.99	1.47059	1.20482	1.78571	A	0.105	0.996	1.5625	1.17647	2.08333	1.43e-06	A	0.115	0.985	0.813008	0.628931	1.06383	A	0.103	0.999	1.26582	0.787402	2.04082	0.4209	0.0023035	0.100693	0.0027366
HLA-DQA1 / HLA-DQB1	rs113306990	6	32591664	A	0.124	0.997	1.44928	1.19048	1.78571	A	0.105	0.997	1.5625	1.17647	2.08333	1.46e-06	A	0.115	0.999	0.819672	0.628931	1.06383	A	0.103	1	1.26582	0.787402	2.04082	0.4256	0.00228733	0.102234	0.00260914
HLA-DQA1 / HLA-DQB1	rs114076271	6	32591717	A	0.045	0.988	1.53846	1.1236	2.08333	A	0.055	0.995	1.88679	1.26582	2.77778	5.59e-05	A	0.037	0.993	0.628931	0.411523	0.961538	A	0.06	0.994	1.25	0.689655	2.27273	0.1541	0.0409118	0.660364	0.00293644
HLA-DQA1 / HLA-DQB1	rs116228892	6	32591892	G	0.045	0.993	1.51515	1.11111	2.08333	G	0.055	0.998	1.85185	1.26582	2.77778	6.58e-05	G	0.037	0.992	0.628931	0.411523	0.961538	G	0.06	0.994	1.26582	0.689655	2.27273	0.1542	0.043793	0.684567	0.00295339
HLA-DQA1 / HLA-DQB1	rs35867827	6	32592068	C	0.124	0.995	1.44928	1.19048	1.78571	C	0.105	0.993	1.53846	1.16279	2.04082	1.89e-06	C	0.124	0.985	0.819672	0.636943	1.06383	C	0.104	0.999	1.26582	0.787402	2.04082	0.4296	0.0025645	0.106155	0.00291863
HLA-DQA1 / HLA-DQB1	rs115101105	6	32592313	C	0.124	0.996	1.44928	1.19048	1.78571	C	0.105	0.993	1.53846	1.16279	2.04082	1.67e-06	C	0.115	0.991	0.813008	0.628931	1.05263	C	0.103	0.999	1.26582	0.787402	2.04082	0.4151	0.00254706	0.104154	0.00301457
HLA-DQA1 / HLA-DQB1	rs28383322	6	32592796	T	0.227	0.989	1.35135	1.14943	1.5873	T	0.234	0.978	1.40845	1.1236	1.75439	1.18e-06	T	0.227	1	0.970874	0.8	1.19048	T	0.232	1	1.2987	0.909091	1.85185	0.5904	7.08523e-05	0.0104598	0.000993563
HLA-DQA1 / HLA-DQB1	rs78390183	6	32593040	T	0.043	0.969	1.53846	1.1236	2.12766	T	0.05	0.925	2	1.2987	3.0303	5.28e-05	T	0.037	0.99	0.632911	0.413223	0.970874	T	0.06	0.992	1.25	0.689655	2.27273	0.1589	0.0388765	0.646789	0.00284388
HLA-DQA1 / HLA-DQB1	rs35508382	6	32593144	G	0.124	0.983	1.47059	1.20482	1.81818	G	0.101	0.957	1.5873	1.17647	2.12766	1.01e-06	G	0.115	0.989	0.813008	0.628931	1.05263	G	0.103	0.997	1.26582	0.787402	2.04082	0.4169	0.00196921	0.0887115	0.00278903
HLA-DQA1 / HLA-DQB1	rs111376403	6	32593270	C	0.118	0.963	1.49254	1.20482	1.81818	C	0.085	0.888	1.5873	1.13636	2.17391	2.9e-06	C	0.107	0.957	0.8	0.609756	1.05263	C	0.086	0.974	1.5625	0.892857	2.7027	0.5731	0.001919	0.108053	0.00167518
HLA-DQA1 / HLA-DQB1	chr6:32593313:I	6	32593313	CA	0.11	0.95	1.47059	1.19048	1.81818	CA	0.08	0.87	1.53846	1.08696	2.12766	1.468e-05	CA	0.105	0.952	0.806452	0.609756	1.05263	CA	0.077	0.947	1.69492	0.917431	3.125	0.651	0.00349307	0.135035	0.00283618
HLA-DQA1 / HLA-DQB1	rs191445727	6	32593325	T	0.034	0.896	1.5873	1.08696	2.32558	T	0.039	0.841	2.17391	1.33333	3.57143	0.0001576	T	0.03	0.893	0.561798	0.346021	0.909091	T	0.045	0.959	1.69492	0.806452	3.57143	0.202	0.0502644	0.918578	0.000923944
HLA-DQA1 / HLA-DQB1	rs78503004	6	32594103	A	0.123	0.984	1.47059	1.20482	1.78571	A	0.101	0.958	1.5873	1.17647	2.12766	1.19e-06	A	0.114	0.992	0.813008	0.625	1.05263	A	0.103	0.995	1.26582	0.78125	2.04082	0.3928	0.00235715	0.10078	0.00284283
HLA-DQA1 / HLA-DQB1	chr6:32594132:D	6	32594132	A	0.043	0.965	1.5625	1.1236	2.12766	A	0.05	0.926	2	1.33333	3.0303	3.822e-05	A	0.037	0.986	0.628931	0.411523	0.961538	A	0.06	0.99	1.25	0.684932	2.27273	0.1509	0.0354913	0.64825	0.00226641
HLA-DQA1 / HLA-DQB1	rs116518618	6	32594998	T	0.109	0.949	1.51515	1.23457	1.88679	T	0.087	0.898	1.5873	1.14943	2.17391	1.92e-06	T	0.115	1	0.819672	0.628931	1.06383	T	0.103	1	1.26582	0.787402	2.04082	0.4246	0.00262885	0.0841976	0.00509709
HLA-DQA1 / HLA-DQB1	rs116831885	6	32595141	T	0.042	0.951	1.5625	1.1236	2.17391	T	0.045	0.894	1.92308	1.23457	3.0303	0.0001144	T	0.037	0.984	0.628931	0.409836	0.961538	T	0.06	0.987	1.25	0.684932	2.27273	0.1483	0.0570391	0.658992	0.00649881
HLA-DQA1 / HLA-DQB1	rs115478329	6	32595857	T	0.043	0.953	1.5873	1.13636	2.17391	T	0.045	0.896	1.92308	1.23457	3.0303	8.19e-05	T	0.037	0.988	0.628931	0.409836	0.961538	T	0.061	0.993	1.25	0.689655	2.27273	0.1487	0.0495225	0.625973	0.00574087
HLA-DQA1 / HLA-DQB1	rs116489113	6	32596496	G	0.028	0.901	1.53846	1.0101	2.32558	G	0.049	0.917	1.92308	1.26582	2.94118	0.0005555	G	0.034	0.947	0.621118	0.392157	0.990099	G	0.06	0.987	1.35135	0.729927	2.5	0.2204	0.0803567	0.955269	0.00261014
HLA-DQA1 / HLA-DQB1	chr6:32596798:D	6	32596798	A	0.107	0.965	1.42857	1.14943	1.78571	A	0.1	0.95	1.53846	1.13636	2.04082	1.938e-05	A	0.11	0.975	0.826446	0.632911	1.08696	A	0.11	0.952	1.36986	0.840336	2.22222	0.5938	0.00479121	0.168161	0.00290077
HLA-DQA1 / HLA-DQB1	rs116686545	6	32596856	G	0.095	0.948	1.42857	1.13636	1.78571	G	0.098	0.95	1.5873	1.17647	2.12766	2.04e-05	G	0.099	0.907	0.763359	0.571429	1.02041	G	0.101	0.991	1.33333	0.813008	2.17391	0.3284	0.0118876	0.358142	0.00188382
HLA-DQA1 / HLA-DQB1	rs114786106	6	32596878	G	0.095	0.95	1.42857	1.13636	1.81818	G	0.098	0.95	1.5873	1.17647	2.12766	1.62e-05	G	0.099	0.907	0.763359	0.571429	1.02041	G	0.101	0.991	1.33333	0.813008	2.17391	0.3284	0.0106732	0.33445	0.00188848
HLA-DQA1 / HLA-DQB1	rs116098252	6	32596890	C	0.022	0.83	1.69492	1.05263	2.77778	C	0.047	0.911	2.08333	1.36986	3.22581	0.0001699	C	0.032	0.932	0.628931	0.390625	1.0101	C	0.059	0.988	1.35135	0.729927	2.5	0.2526	0.0421772	0.815062	0.00114739
HLA-DQA1 / HLA-DQB1	rs115826298	6	32596985	A	0.043	0.961	1.5873	1.14943	2.17391	A	0.049	0.92	1.96078	1.28205	3.0303	4.06e-05	A	0.037	0.991	0.628931	0.411523	0.961538	A	0.06	0.994	1.25	0.689655	2.27273	0.1532	0.0359317	0.589503	0.00347264
HLA-DQA1 / HLA-DQB1	rs113671639	6	32597005	C	0.277	0.984	1.20482	1.03093	1.40845	C	0.264	0.988	1.35135	1.08696	1.63934	0.0003142	C	0.249	0.948	0.826446	0.680272	1	C	0.266	0.985	0.877193	0.636943	1.20482	0.04038	0.190263	0.687231	0.0838184
HLA-DQA1 / HLA-DQB1	rs114785251	6	32597375	G	0.12	0.969	1.47059	1.19048	1.78571	G	0.099	0.95	1.53846	1.14943	2.08333	2.88e-06	G	0.103	0.928	0.757576	0.571429	1	G	0.102	0.99	1.26582	0.78125	2.04082	0.2372	0.00713894	0.192646	0.00427307
HLA-DQA1 / HLA-DQB1	rs189302941	6	32597537	A	0.108	0.866	1.44928	1.14943	1.81818	A	0.087	0.819	1.53846	1.0989	2.17391	4.61e-05	A	0.086	0.8	0.729927	0.534759	1	A	0.097	0.939	1.35135	0.819672	2.22222	0.2965	0.0196659	0.323388	0.00726048
HLA-DQA1 / HLA-DQB1	rs146668528	6	32598028	T	0.043	0.958	1.6129	1.16279	2.22222	T	0.048	0.912	1.88679	1.21951	2.85714	6.19e-05	T	0.037	0.989	0.628931	0.409836	0.961538	T	0.06	0.988	1.25	0.680272	2.27273	0.1443	0.045167	0.56341	0.00694576
HLA-DQA1 / HLA-DQB1	rs139089699	6	32598180	A	0.032	0.907	1.69492	1.16279	2.5	A	0.047	0.904	1.96078	1.26582	3.0303	6.47e-05	A	0.036	0.975	0.632911	0.409836	0.980392	A	0.059	0.981	1.25	0.680272	2.32558	0.1671	0.0405726	0.585399	0.00471817
HLA-DQA1 / HLA-DQB1	rs115354686	6	32598262	A	0.312	0.986	0.854701	0.740741	0.990099	A	0.266	0.984	0.724638	0.578035	0.909091	0.0007316	A	0.317	0.987	1.11111	0.934579	1.33333	A	0.28	0.993	1.0101	0.735294	1.38889	0.298	0.0693046	0.486939	0.0279393
HLA-DQA1 / HLA-DQB1	rs116027116	6	32598291	G	0.223	0.927	1.28205	1.08696	1.49254	G	0.195	0.943	1.33333	1.06383	1.69492	0.000146	G	0.224	0.943	0.847458	0.689655	1.04167	G	0.203	0.922	0.840336	0.588235	1.20482	0.06457	0.112012	0.321419	0.17252
HLA-DQA1 / HLA-DQB1	rs115527034	6	32598356	C	0.037	0.927	1.5625	1.0989	2.22222	C	0.048	0.914	1.96078	1.28205	3.0303	0.0001209	C	0.037	0.99	0.628931	0.411523	0.961538	C	0.06	0.984	1.26582	0.684932	2.32558	0.1502	0.0577723	0.745906	0.0039438
HLA-DQA1 / HLA-DQB1	rs141855688	6	32598419	A	0.231	0.939	1.26582	1.07527	1.49254	A	0.192	0.944	1.33333	1.06383	1.69492	0.0001817	A	0.226	0.934	0.840336	0.684932	1.03093	A	0.211	0.923	0.806452	0.564972	1.14943	0.04349	0.151431	0.359922	0.229578
HLA-DQA1 / HLA-DQB1	rs150689344	6	32598423	A	0.221	0.923	1.26582	1.07527	1.49254	A	0.192	0.943	1.33333	1.05263	1.69492	0.0002466	A	0.225	0.933	0.847458	0.689655	1.04167	A	0.211	0.923	0.806452	0.564972	1.14943	0.04587	0.163961	0.381519	0.236014
HLA-DQA1 / HLA-DQB1	rs151002495	6	32598680	A	0.037	0.931	1.63934	1.14943	2.32558	A	0.048	0.909	1.88679	1.21951	2.85714	0.0001086	A	0.037	0.991	0.628931	0.411523	0.961538	A	0.06	0.984	1.23457	0.680272	2.27273	0.1454	0.0567016	0.635585	0.0073937
HLA-DQA1 / HLA-DQB1	rs115225609	6	32599272	G	0.26	0.986	1.23457	1.06383	1.44928	G	0.261	0.994	1.35135	1.0989	1.66667	8.12e-05	G	0.244	0.973	0.847458	0.694444	1.03093	G	0.257	0.999	0.869565	0.628931	1.20482	0.05767	0.0964516	0.416449	0.0793671
HLA-DQA1 / HLA-DQB1	rs115767459	6	32599303	T	0.204	0.987	0.813008	0.680272	0.961538	T	0.23	0.995	0.740741	0.588235	0.934579	0.0006225	T	0.213	0.998	1.05263	0.862069	1.2987	T	0.229	1	0.961538	0.689655	1.33333	0.739	0.0202263	0.170855	0.0349442
HLA-DQA1 / HLA-DQB1	rs112099108	6	32599352	G	0.204	0.988	0.813008	0.684932	0.961538	G	0.23	0.995	0.740741	0.588235	0.934579	0.000651	G	0.213	0.999	1.05263	0.862069	1.2987	G	0.229	1	0.961538	0.689655	1.33333	0.7454	0.0204071	0.172135	0.0349404
HLA-DQA1 / HLA-DQB1	rs111483859	6	32599374	A	0.204	0.988	0.813008	0.684932	0.961538	A	0.23	0.995	0.740741	0.588235	0.934579	0.0006518	A	0.213	0.999	1.05263	0.862069	1.2987	A	0.229	0.999	0.961538	0.689655	1.33333	0.7455	0.0204165	0.172255	0.0349188
HLA-DQA1 / HLA-DQB1	rs114595403	6	32599425	A	0.204	0.988	0.813008	0.684932	0.961538	A	0.23	0.995	0.740741	0.588235	0.934579	0.0006536	A	0.213	0.999	1.05263	0.862069	1.2987	A	0.229	0.999	0.961538	0.689655	1.33333	0.7448	0.0204818	0.172607	0.0349613
HLA-DQA1 / HLA-DQB1	rs111597180	6	32599435	C	0.26	0.987	1.23457	1.06383	1.44928	C	0.261	0.996	1.35135	1.0989	1.66667	9.42e-05	C	0.253	0.999	0.854701	0.704225	1.03093	C	0.257	0.999	0.869565	0.628931	1.19048	0.06377	0.0958541	0.412909	0.0800094
HLA-DQA1 / HLA-DQB1	chr6:32599462:D	6	32599462	A	0.058	0.895	1.53846	1.13636	2.04082	A	0.049	0.92	1.96078	1.28205	2.94118	3.323e-05	A	0.037	0.992	0.628931	0.411523	0.961538	A	0.06	0.995	1.25	0.689655	2.27273	0.1532	0.0330106	0.560646	0.00348555
HLA-DQA1 / HLA-DQB1	rs116838591	6	32599826	T	0.228	0.92	1.25	1.05263	1.47059	T	0.255	0.95	1.38889	1.11111	1.72414	0.0001185	T	0.245	0.945	0.862069	0.70922	1.05263	T	0.253	0.959	0.877193	0.628931	1.21951	0.09672	0.0796584	0.40367	0.0599216
HLA-DQA1 / HLA-DQB1	chr6:32599837:D	6	32599837	C	0.197	0.974	0.806452	0.675676	0.961538	C	0.225	0.988	0.746269	0.588235	0.943396	0.0007189	C	0.181	0.928	1.1236	0.900901	1.40845	C	0.207	0.959	0.952381	0.671141	1.35135	0.4513	0.0442062	0.308914	0.0380668
HLA-DQA1 / HLA-DQB1	rs115991787	6	32599862	G	0.26	0.984	1.23457	1.05263	1.42857	G	0.261	0.994	1.35135	1.11111	1.66667	0.0001131	G	0.25	0.978	0.854701	0.704225	1.03093	G	0.253	0.988	0.900901	0.649351	1.25	0.0882	0.0833139	0.44296	0.0519667
HLA-DQA1 / HLA-DQB1	rs115510041	6	32600099	C	0.239	0.974	1.21951	1.04167	1.42857	C	0.254	0.988	1.35135	1.08696	1.66667	0.000298	C	0.244	0.962	0.854701	0.704225	1.04167	C	0.242	0.971	0.900901	0.641026	1.26582	0.09986	0.111769	0.498039	0.0681611
HLA-DQA1 / HLA-DQB1	rs114415660	6	32600135	C	0.241	0.979	1.21951	1.04167	1.42857	C	0.256	0.993	1.35135	1.0989	1.66667	0.0002537	C	0.25	0.978	0.854701	0.704225	1.03093	C	0.256	0.995	0.869565	0.632911	1.20482	0.06737	0.134047	0.518445	0.0876819
HLA-DQA1 / HLA-DQB1	rs115439162	6	32600211	A	0.237	0.975	1.20482	1.03093	1.40845	A	0.255	0.99	1.33333	1.08696	1.63934	0.0004311	A	0.252	0.983	0.847458	0.699301	1.03093	A	0.256	0.995	0.877193	0.632911	1.20482	0.06231	0.169988	0.595432	0.0985029
HLA-DQA1 / HLA-DQB1	rs114571904	6	32600249	C	0.256	0.984	1.21951	1.04167	1.40845	C	0.26	0.994	1.33333	1.08696	1.63934	0.0002585	C	0.253	0.987	0.847458	0.699301	1.03093	C	0.256	0.996	0.869565	0.628931	1.20482	0.05794	0.147067	0.541526	0.0942052
HLA-DQA1 / HLA-DQB1	rs116791690	6	32600573	T	0.2	0.982	0.806452	0.675676	0.952381	T	0.227	0.993	0.75188	0.595238	0.952381	0.0006647	T	0.183	0.936	1.1236	0.900901	1.40845	T	0.207	0.964	1.03093	0.724638	1.47059	0.3331	0.0594756	0.287021	0.0750872
HLA-DQA1 / HLA-DQB1	rs148418496	6	32600607	A	0.043	0.967	1.5873	1.14943	2.17391	A	0.05	0.93	2.04082	1.33333	3.125	2.33e-05	A	0.037	0.989	0.625	0.408163	0.961538	A	0.06	0.994	1.25	0.689655	2.27273	0.1477	0.0293456	0.60294	0.00197367
HLA-DQA1 / HLA-DQB1	rs116048082	6	32600694	A	0.203	0.992	0.813008	0.684932	0.961538	A	0.23	0.996	0.740741	0.588235	0.934579	0.0007038	A	0.21	0.985	1.06383	0.862069	1.31579	A	0.229	0.995	0.961538	0.684932	1.33333	0.7229	0.0224334	0.190169	0.0334755
HLA-DQA1 / HLA-DQB1	rs116516410	6	32600817	G	0.202	0.993	0.813008	0.684932	0.961538	G	0.23	0.996	0.740741	0.584795	0.934579	0.0005849	G	0.212	0.99	1.06383	0.862069	1.31579	G	0.23	0.997	0.961538	0.689655	1.35135	0.6913	0.0219033	0.184375	0.0342476
HLA-DQA1 / HLA-DQB1	rs116474693	6	32600881	G	0.203	0.992	0.813008	0.684932	0.961538	G	0.23	0.997	0.740741	0.588235	0.934579	0.0006714	G	0.212	0.99	1.06383	0.862069	1.31579	G	0.23	0.997	0.961538	0.689655	1.35135	0.6902	0.0236289	0.194736	0.0347919
HLA-DQA1 / HLA-DQB1	MERGED_DEL_2_35470	6	32600932	-	0.047	0.817	1.42857	1.02041	2	-	0.051	0.893	2.12766	1.38889	3.22581	0.0001621	-	0.1	0.843	0.675676	0.505051	0.900901	-	0.09	0.924	1.0989	0.662252	1.81818	0.03667	0.158956	0.723847	0.00264638
HLA-DQA1 / HLA-DQB1	rs115878318	6	32601688	G	0.203	0.996	0.806452	0.680272	0.961538	G	0.231	0.998	0.740741	0.588235	0.934579	0.0005587	G	0.211	0.989	1.06383	0.869565	1.31579	G	0.228	0.991	0.980392	0.694444	1.36986	0.6502	0.0236013	0.183664	0.0390517
HLA-DQA1 / HLA-DQB1	rs114803358	6	32601708	A	0.246	0.969	1.20482	1.03093	1.40845	A	0.251	0.979	1.33333	1.08696	1.66667	0.0004285	A	0.234	0.94	0.847458	0.694444	1.03093	A	0.252	0.984	0.862069	0.621118	1.19048	0.06426	0.166798	0.561964	0.109813
HLA-DQA1 / HLA-DQB1	rs114567049	6	32601719	A	0.244	0.966	1.21951	1.04167	1.42857	A	0.246	0.965	1.2987	1.04167	1.6129	0.0007032	A	0.238	0.945	0.847458	0.699301	1.04167	A	0.251	0.982	0.862069	0.625	1.20482	0.06984	0.190791	0.508506	0.177295
HLA-DQA1 / HLA-DQB1	rs114639248	6	32601760	G	0.202	0.993	0.806452	0.680272	0.961538	G	0.231	0.996	0.740741	0.584795	0.934579	0.0004911	G	0.184	0.89	1.04167	0.833333	1.31579	G	0.196	0.935	1.04167	0.724638	1.49254	0.6593	0.0215772	0.132278	0.0617701
HLA-DQA1 / HLA-DQB1	rs116451903	6	32601769	T	0.202	0.993	0.806452	0.680272	0.961538	T	0.231	0.996	0.740741	0.584795	0.934579	0.0004916	T	0.184	0.89	1.04167	0.833333	1.31579	T	0.196	0.935	1.04167	0.724638	1.49254	0.6593	0.0215874	0.132298	0.0617981
HLA-DQA1 / HLA-DQB1	rs115907058	6	32601775	G	0.202	0.993	0.806452	0.680272	0.961538	G	0.231	0.996	0.740741	0.584795	0.934579	0.0004935	G	0.184	0.89	1.04167	0.833333	1.31579	G	0.197	0.942	1.05263	0.735294	1.49254	0.651	0.0220743	0.129419	0.0663129
HLA-DQA1 / HLA-DQB1	chr6:32601784:D	6	32601784	G	0.033	0.838	1.5625	1.06383	2.32558	G	0.046	0.796	1.85185	1.16279	2.94118	0.0007785	G	0.033	0.929	0.666667	0.414938	1.06383	G	0.057	0.917	1.36986	0.70922	2.63158	0.3359	0.0634444	0.656165	0.00846904
HLA-DQA1 / HLA-DQB1	rs115608335	6	32601790	C	0.208	0.901	1.25	1.05263	1.47059	C	0.248	0.964	1.31579	1.06383	1.63934	0.0003738	C	0.255	0.94	0.854701	0.704225	1.04167	C	0.253	0.955	0.854701	0.609756	1.19048	0.06779	0.15404	0.467155	0.144255
HLA-DQA1 / HLA-DQB1	rs186329537	6	32601834	G	0.279	0.937	0.847458	0.729927	0.990099	G	0.251	0.963	0.724638	0.574713	0.917431	0.0009796	G	0.198	0.847	1.26582	1.0101	1.5873	G	0.206	0.887	1.08696	0.757576	1.5625	0.04454	0.267516	0.952151	0.0610442
HLA-DQA1 / HLA-DQB1	rs145005668	6	32601838	A	0.188	0.864	1.28205	1.06383	1.53846	A	0.201	0.903	1.2987	1.02041	1.63934	0.0006698	A	0.22	0.866	0.833333	0.671141	1.03093	A	0.235	0.925	0.900901	0.628931	1.28205	0.07687	0.177825	0.458251	0.193251
HLA-DQA1 / HLA-DQB1	rs191022132	6	32601840	T	0.193	0.967	0.8	0.666667	0.952381	T	0.223	0.962	0.746269	0.584795	0.943396	0.0005574	T	0.145	0.794	1.1236	0.862069	1.47059	T	0.18	0.88	1	0.684932	1.47059	0.4495	0.0392458	0.225965	0.0601512
HLA-DQA1 / HLA-DQB1	rs182130095	6	32601842	T	0.194	0.969	0.8	0.671141	0.952381	T	0.223	0.964	0.740741	0.581395	0.943396	0.0005357	T	0.145	0.795	1.1236	0.862069	1.47059	T	0.18	0.88	1.0101	0.689655	1.47059	0.4411	0.0393857	0.235224	0.0558999
HLA-DQA1 / HLA-DQB1	rs185257170	6	32601852	G	0.192	0.963	0.8	0.671141	0.952381	G	0.222	0.96	0.75188	0.588235	0.952381	0.0007426	G	0.145	0.793	1.1236	0.862069	1.47059	G	0.18	0.879	1	0.684932	1.47059	0.4521	0.0448109	0.238979	0.0671532
HLA-DQA1 / HLA-DQB1	rs191150361	6	32601868	C	0.281	0.932	0.847458	0.729927	0.990099	C	0.252	0.961	0.719424	0.571429	0.909091	0.0008227	C	0.232	0.848	1.20482	0.970874	1.49254	C	0.207	0.875	1.03093	0.724638	1.49254	0.1225	0.145499	0.734573	0.0375721
HLA-DQA1 / HLA-DQB1	rs151005270	6	32601874	T	0.158	0.833	1.33333	1.0989	1.63934	T	0.13	0.848	1.28205	0.961538	1.69492	0.0007236	T	0.191	0.841	0.826446	0.662252	1.04167	T	0.189	0.877	0.952381	0.645161	1.42857	0.134	0.130354	0.317749	0.223278
HLA-DQA1 / HLA-DQB1	rs143288648	6	32601886	G	0.28	0.937	0.847458	0.729927	0.990099	G	0.253	0.97	0.724638	0.574713	0.909091	0.0008765	G	0.224	0.862	1.21951	0.990099	1.51515	G	0.208	0.886	1.03093	0.724638	1.47059	0.08931	0.180542	0.836484	0.0387436
HLA-DQA1 / HLA-DQB1	rs148332617	6	32601911	C	0.158	0.837	1.35135	1.1236	1.63934	C	0.137	0.866	1.31579	0.990099	1.72414	0.0002726	C	0.195	0.827	0.826446	0.662252	1.03093	C	0.196	0.883	0.970874	0.657895	1.42857	0.1357	0.087267	0.27533	0.151894
HLA-DQA1 / HLA-DQB1	rs140473183	6	32601915	A	0.185	0.945	0.8	0.666667	0.952381	A	0.229	0.974	0.763359	0.60241	0.961538	0.0008966	A	0.129	0.734	1.13636	0.854701	1.51515	A	0.191	0.901	1.02041	0.699301	1.47059	0.4169	0.0539181	0.251791	0.0823761
HLA-DQA1 / HLA-DQB1	rs145649164	6	32601918	A	0.159	0.838	1.35135	1.1236	1.63934	A	0.138	0.871	1.31579	1	1.72414	0.000239	A	0.191	0.823	0.813008	0.645161	1.02041	A	0.191	0.887	0.990099	0.671141	1.44928	0.1119	0.0949671	0.331179	0.124672
HLA-DQA1 / HLA-DQB1	rs116145962	6	32601933	T	0.199	0.976	0.793651	0.666667	0.943396	T	0.225	0.975	0.746269	0.588235	0.943396	0.0004024	T	0.154	0.819	1.16279	0.892857	1.49254	T	0.197	0.922	1.07527	0.746269	1.53846	0.2467	0.0632455	0.267814	0.0952179
HLA-DQA1 / HLA-DQB1	rs116630455	6	32601946	C	0.181	0.859	1.31579	1.0989	1.5873	C	0.181	0.905	1.2987	1.02041	1.66667	0.0002883	C	0.213	0.855	0.833333	0.671141	1.03093	C	0.217	0.914	0.854701	0.598802	1.23457	0.06341	0.145468	0.33619	0.241355
HLA-DQA1 / HLA-DQB1	rs183271060	6	32601990	T	0.086	0.951	1.47059	1.16279	1.85185	T	0.048	0.947	1.2987	0.854701	2	0.0009372	T	0.055	0.757	1.02041	0.671141	1.5625	T	0.031	0.867	1.92308	0.657895	5.55556	0.4877	0.00344681	0.0171495	0.0899088
HLA-DQA1 / HLA-DQB1	rs115824115	6	32602065	C	0.264	0.992	1.23457	1.06383	1.42857	C	0.261	0.998	1.35135	1.0989	1.66667	8.62e-05	C	0.256	0.987	0.847458	0.699301	1.02041	C	0.256	0.999	0.862069	0.625	1.19048	0.05385	0.102766	0.433521	0.0813411
HLA-DQA1 / HLA-DQB1	rs115146228	6	32602105	T	0.203	0.999	0.813008	0.684932	0.961538	T	0.231	0.999	0.740741	0.588235	0.934579	0.0006166	T	0.196	0.961	1.14943	0.925926	1.42857	T	0.231	0.995	0.970874	0.694444	1.35135	0.3284	0.0582845	0.383317	0.0378069
HLA-DQA1 / HLA-DQB1	rs116231072	6	32602124	T	0.264	0.992	1.23457	1.06383	1.42857	T	0.261	0.998	1.35135	1.0989	1.66667	8.74e-05	T	0.256	0.987	0.847458	0.699301	1.02041	T	0.256	0.999	0.862069	0.625	1.19048	0.05383	0.10331	0.435136	0.0814363
HLA-DQA1 / HLA-DQB1	rs114789382	6	32602179	A	0.266	0.998	1.23457	1.05263	1.42857	A	0.261	0.999	1.35135	1.11111	1.66667	9.19e-05	A	0.256	0.987	0.847458	0.704225	1.02041	A	0.256	1	0.862069	0.625	1.19048	0.05411	0.10492	0.444541	0.0797377
HLA-DQA1 / HLA-DQB1	rs114277311	6	32602196	G	0.266	0.998	1.23457	1.05263	1.42857	G	0.261	0.999	1.35135	1.11111	1.66667	9.22e-05	G	0.256	0.987	0.847458	0.704225	1.02041	G	0.256	1	0.862069	0.625	1.19048	0.05404	0.105119	0.445292	0.0797032
HLA-DQA1 / HLA-DQB1	rs115110529	6	32602217	G	0.266	0.998	1.23457	1.05263	1.42857	G	0.261	0.999	1.35135	1.11111	1.66667	9.24e-05	G	0.256	0.987	0.847458	0.704225	1.02041	G	0.256	1	0.862069	0.625	1.19048	0.05398	0.105266	0.445915	0.0796498
HLA-DQA1 / HLA-DQB1	rs115280565	6	32602222	G	0.266	0.998	1.23457	1.05263	1.42857	G	0.261	0.999	1.35135	1.11111	1.66667	9.25e-05	G	0.256	0.987	0.847458	0.704225	1.02041	G	0.256	1	0.862069	0.625	1.19048	0.05398	0.105303	0.446024	0.0796562
HLA-DQA1 / HLA-DQB1	rs9272219	6	32602269	T	0.302	1	0.854701	0.735294	0.980392	T	0.261	1	0.719424	0.571429	0.900901	0.0005099	T	0.312	1	1.1236	0.934579	1.33333	T	0.279	1	1	0.729927	1.36986	0.2807	0.0623397	0.484473	0.0228291
HLA-DQA1 / HLA-DQB1	rs116105527	6	32602352	T	0.304	0.995	0.862069	0.740741	0.990099	T	0.262	0.999	0.719424	0.574713	0.900901	0.0008115	T	0.304	0.984	1.13636	0.943396	1.35135	T	0.268	0.985	0.961538	0.704225	1.33333	0.2924	0.0739479	0.603884	0.0162529
HLA-DQA1 / HLA-DQB1	rs115657185	6	32602372	T	0.304	0.996	0.862069	0.740741	0.990099	T	0.262	1	0.719424	0.574713	0.900901	0.0007746	T	0.308	0.99	1.13636	0.952381	1.36986	T	0.27	0.992	0.980392	0.719424	1.35135	0.2549	0.0820003	0.611895	0.0195187
HLA-DQA1 / HLA-DQB1	chr6:32602495:D	6	32602495	A	0.047	0.981	1.51515	1.1236	2.08333	A	0.055	0.997	1.88679	1.28205	2.77778	4.257e-05	A	0.038	0.987	0.641026	0.420168	0.980392	A	0.06	0.999	1.26582	0.694444	2.27273	0.1719	0.0330753	0.614868	0.00240721
HLA-DQA1 / HLA-DQB1	rs114034891	6	32602518	G	0.265	0.997	1.21951	1.05263	1.42857	G	0.261	0.999	1.35135	1.0989	1.66667	0.0001034	G	0.255	0.989	0.847458	0.699301	1.02041	G	0.256	0.999	0.862069	0.625	1.19048	0.05213	0.111942	0.465027	0.080939
HLA-DQA1 / HLA-DQB1	rs115106707	6	32602602	A	0.203	0.998	0.813008	0.684932	0.961538	A	0.231	1	0.740741	0.588235	0.934579	0.0006048	A	0.211	0.99	1.07527	0.869565	1.31579	A	0.228	0.995	0.980392	0.699301	1.36986	0.6283	0.025943	0.195341	0.040404
HLA-DQA1 / HLA-DQB1	rs116103378	6	32602686	A	0.202	0.994	0.813008	0.684932	0.961538	A	0.231	0.998	0.740741	0.588235	0.934579	0.0006065	A	0.199	0.915	0.990099	0.793651	1.23457	A	0.214	0.959	1.02041	0.719424	1.44928	0.9903	0.0105194	0.0717058	0.057793
HLA-DQA1 / HLA-DQB1	rs116297990	6	32602691	A	0.202	0.994	0.813008	0.684932	0.961538	A	0.231	0.998	0.740741	0.588235	0.934579	0.0006063	A	0.198	0.915	0.990099	0.793651	1.23457	A	0.214	0.959	1.02041	0.719424	1.44928	0.9905	0.0105238	0.0717256	0.057803
HLA-DQA1 / HLA-DQB1	rs116792440	6	32602702	C	0.307	0.994	0.854701	0.740741	0.990099	C	0.262	0.998	0.719424	0.574713	0.900901	0.0007697	C	0.287	0.948	1.0989	0.917431	1.33333	C	0.259	0.964	1.02041	0.735294	1.40845	0.3383	0.0626626	0.44784	0.0288979
HLA-DQA1 / HLA-DQB1	rs115406395	6	32602754	A	0.264	0.996	1.21951	1.05263	1.42857	A	0.261	0.999	1.35135	1.0989	1.66667	0.0001092	A	0.256	0.985	0.847458	0.699301	1.02041	A	0.256	0.996	0.862069	0.625	1.19048	0.05141	0.11511	0.471959	0.0823549
HLA-DQA1 / HLA-DQB1	rs114618212	6	32602817	G	0.264	0.996	1.21951	1.05263	1.42857	G	0.261	0.998	1.36986	1.11111	1.66667	9.85e-05	G	0.261	0.978	0.833333	0.689655	1	G	0.286	0.973	0.869565	0.636943	1.17647	0.03449	0.138063	0.561605	0.0757444
HLA-DQA1 / HLA-DQB1	chr6:32602827:D	6	32602827	G	0.203	0.995	0.813008	0.684932	0.961538	G	0.23	0.997	0.735294	0.581395	0.925926	0.0005171	G	0.185	0.903	1.07527	0.854701	1.35135	G	0.179	0.938	0.990099	0.680272	1.44928	0.6035	0.0254192	0.193192	0.0399316
HLA-DQA1 / HLA-DQB1	rs116791034	6	32602903	C	0.203	0.997	0.813008	0.684932	0.961538	C	0.232	0.997	0.75188	0.595238	0.943396	0.0007285	C	0.206	0.975	1.06383	0.862069	1.31579	C	0.231	0.984	0.990099	0.70922	1.36986	0.662	0.0263717	0.17822	0.0495889
HLA-DQA1 / HLA-DQB1	rs116658014	6	32602924	A	0.202	0.996	0.813008	0.684932	0.961538	A	0.231	0.996	0.75188	0.595238	0.943396	0.0007194	A	0.178	0.928	1.08696	0.862069	1.36986	A	0.21	0.966	1	0.70922	1.38889	0.557	0.0337606	0.210206	0.0540294
HLA-DQA1 / HLA-DQB1	rs115002464	6	32602941	A	0.202	0.995	0.813008	0.680272	0.961538	A	0.231	0.996	0.75188	0.595238	0.943396	0.0007216	A	0.177	0.928	1.07527	0.862069	1.35135	A	0.209	0.966	0.990099	0.70922	1.38889	0.5774	0.0321576	0.202825	0.0534622
HLA-DQA1 / HLA-DQB1	rs116148828	6	32602952	A	0.308	0.993	0.862069	0.740741	0.990099	A	0.262	0.997	0.714286	0.571429	0.900901	0.0007501	A	0.291	0.961	1.13636	0.943396	1.36986	A	0.234	0.951	0.990099	0.704225	1.38889	0.2542	0.0810398	0.609355	0.0192893
HLA-DQA1 / HLA-DQB1	rs116643693	6	32602958	T	0.308	0.994	0.862069	0.740741	0.990099	T	0.262	0.997	0.714286	0.571429	0.900901	0.0007529	T	0.297	0.967	1.16279	0.970874	1.38889	T	0.238	0.956	0.980392	0.699301	1.38889	0.1853	0.105086	0.724047	0.0187252
HLA-DQA1 / HLA-DQB1	rs115905432	6	32602966	G	0.308	0.995	0.862069	0.740741	0.990099	G	0.262	0.997	0.714286	0.571429	0.900901	0.0007373	G	0.3	0.972	1.16279	0.970874	1.38889	G	0.238	0.956	0.980392	0.699301	1.38889	0.1805	0.106248	0.729176	0.0187036
HLA-DQA1 / HLA-DQB1	rs115506968	6	32603029	C	0.264	0.996	1.21951	1.05263	1.42857	C	0.261	0.999	1.35135	1.0989	1.66667	0.0001192	C	0.257	0.981	0.840336	0.699301	1.02041	C	0.257	0.994	0.862069	0.625	1.19048	0.04911	0.121961	0.489185	0.0843098
HLA-DQA1 / HLA-DQB1	rs115982876	6	32603133	T	0.309	0.997	0.862069	0.740741	0.990099	T	0.262	0.999	0.724638	0.578035	0.909091	0.0008705	T	0.308	0.985	1.13636	0.943396	1.35135	T	0.274	0.988	0.980392	0.714286	1.35135	0.2726	0.081354	0.595126	0.0210595
HLA-DQA1 / HLA-DQB1	rs116049104	6	32603169	C	0.204	0.995	0.813008	0.684932	0.961538	C	0.231	0.996	0.75188	0.595238	0.943396	0.0008281	C	0.183	0.94	1.08696	0.869565	1.36986	C	0.213	0.972	1.0101	0.714286	1.40845	0.5019	0.0415817	0.241276	0.0581864
HLA-DQA1 / HLA-DQB1	chr6:32603188:I	6	32603188	AT	0.303	0.988	0.854701	0.740741	0.990099	AT	0.258	0.992	0.724638	0.578035	0.909091	0.0008908	AT	0.242	0.895	1.26582	1.03093	1.5625	AT	0.2	0.908	1.06383	0.735294	1.53846	0.034	0.291728	0.916653	0.0436955
HLA-DQA1 / HLA-DQB1	rs116572519	6	32603236	A	0.203	0.992	0.813008	0.684932	0.961538	A	0.231	0.999	0.75188	0.595238	0.943396	0.0007585	A	0.21	0.984	1.07527	0.869565	1.31579	A	0.23	0.992	0.980392	0.699301	1.36986	0.6315	0.0289569	0.200066	0.046221
HLA-DQA1 / HLA-DQB1	rs116343613	6	32603242	A	0.309	0.997	0.862069	0.740741	0.990099	A	0.262	0.999	0.724638	0.578035	0.909091	0.0008963	A	0.307	0.981	1.13636	0.943396	1.35135	A	0.273	0.981	0.980392	0.714286	1.35135	0.2672	0.0838894	0.599092	0.0220267
HLA-DQA1 / HLA-DQB1	rs115878164	6	32603405	T	0.044	0.984	1.53846	1.11111	2.08333	T	0.055	0.997	1.85185	1.26582	2.77778	5.8e-05	T	0.038	0.988	0.641026	0.420168	0.980392	T	0.06	0.996	1.26582	0.689655	2.27273	0.171	0.0379594	0.629751	0.00301038
HLA-DQA1 / HLA-DQB1	rs115245395	6	32603416	A	0.275	0.952	1.20482	1.03093	1.38889	A	0.266	0.984	1.35135	1.11111	1.66667	0.0003052	A	0.297	0.942	0.862069	0.714286	1.03093	A	0.271	0.979	0.840336	0.613497	1.16279	0.05352	0.162995	0.577964	0.0978219
HLA-DQA1 / HLA-DQB1	rs115503414	6	32603488	G	0.264	0.995	1.21951	1.05263	1.42857	G	0.263	0.988	1.35135	1.11111	1.66667	0.000117	G	0.259	0.971	0.847458	0.699301	1.02041	G	0.259	0.985	0.854701	0.617284	1.17647	0.04789	0.122887	0.494882	0.0831612
HLA-DQA1 / HLA-DQB1	rs112611841	6	32603563	G	0.258	0.94	1.25	1.06383	1.44928	G	0.211	0.94	1.2987	1.04167	1.6129	0.0003675	G	0.33	0.864	0.917431	0.763359	1.11111	G	0.284	0.883	0.806452	0.584795	1.11111	0.1541	0.0897041	0.172444	0.312051
HLA-DQA1 / HLA-DQB1	rs113291484	6	32603603	T	0.203	0.991	0.819672	0.689655	0.970874	T	0.23	0.996	0.75188	0.595238	0.943396	0.0009742	T	0.203	0.962	1.06383	0.854701	1.31579	T	0.224	0.978	0.925926	0.662252	1.2987	0.811	0.0218498	0.194857	0.030458
HLA-DQA1 / HLA-DQB1	rs116139966	6	32603656	G	0.299	0.975	0.869565	0.746269	1.0101	G	0.244	0.96	0.694444	0.549451	0.877193	0.000887	G	0.19	0.847	1.17647	0.943396	1.49254	G	0.183	0.856	1.11111	0.75188	1.66667	0.1308	0.14367	0.715865	0.039892
HLA-DQA1 / HLA-DQB1	chr6:32603753:D	6	32603753	C	0.192	0.963	0.793651	0.666667	0.952381	C	0.227	0.981	0.735294	0.578035	0.934579	0.0004002	C	0.155	0.853	0.970874	0.757576	1.25	C	0.185	0.924	0.943396	0.641026	1.38889	0.7188	0.00405904	0.0486089	0.0274311
HLA-DQA1 / HLA-DQB1	rs74879438	6	32603760	T	0.19	0.956	0.787402	0.657895	0.943396	T	0.226	0.981	0.735294	0.581395	0.934579	0.0003155	T	0.155	0.853	0.970874	0.757576	1.25	T	0.185	0.924	0.943396	0.641026	1.38889	0.7198	0.00351215	0.0409497	0.0292146
HLA-DQA1 / HLA-DQB1	rs77610459	6	32603837	T	0.183	0.938	0.78125	0.653595	0.943396	T	0.225	0.977	0.75188	0.591716	0.952381	0.0004963	T	0.183	0.909	1.03093	0.819672	1.28205	T	0.201	0.933	0.970874	0.680272	1.38889	0.908	0.0119691	0.087624	0.0508415
HLA-DQA1 / HLA-DQB1	rs75059856	6	32603847	G	0.184	0.937	0.787402	0.653595	0.943396	G	0.225	0.976	0.75188	0.591716	0.952381	0.0005565	G	0.159	0.864	1.08696	0.854701	1.38889	G	0.18	0.915	1.02041	0.704225	1.49254	0.5158	0.0329178	0.171304	0.0755978
HLA-DQA1 / HLA-DQB1	rs77226909	6	32603854	T	0.297	0.96	0.854701	0.735294	0.990099	T	0.256	0.977	0.724638	0.574713	0.909091	0.000988	T	0.246	0.883	1.20482	0.990099	1.49254	T	0.215	0.905	1.02041	0.719424	1.44928	0.1034	0.173436	0.851438	0.032847
HLA-DQA1 / HLA-DQB1	rs9272311	6	32603953	A	0.202	0.993	0.813008	0.684932	0.970874	A	0.231	0.995	0.75188	0.595238	0.952381	0.0009258	A	0.197	0.948	1.03093	0.833333	1.28205	A	0.217	0.967	0.970874	0.689655	1.36986	0.8656	0.0187585	0.139393	0.0454512
HLA-DQA1 / HLA-DQB1	rs9272324	6	32604152	G	0.404	0.99	0.826446	0.719424	0.952381	G	0.428	0.997	0.729927	0.60241	0.884956	4.88e-05	G	0.393	0.941	1.11111	0.934579	1.31579	G	0.427	0.954	0.917431	0.680272	1.23457	0.4838	0.0106958	0.260755	0.00406029
HLA-DQA1 / HLA-DQB1	rs9272326	6	32604169	T	0.203	0.987	0.813008	0.684932	0.970874	T	0.233	0.987	0.740741	0.588235	0.943396	0.0007704	T	0.187	0.922	1.07527	0.862069	1.35135	T	0.215	0.94	1.03093	0.724638	1.44928	0.5131	0.0389884	0.221536	0.0618311
HLA-DQA1 / HLA-DQB1	rs9272343	6	32604326	G	0.196	0.943	0.813008	0.680272	0.970874	G	0.229	0.982	0.746269	0.588235	0.943396	0.0009569	G	0.174	0.861	0.990099	0.78125	1.25	G	0.204	0.908	1.07527	0.757576	1.53846	0.8824	0.0183863	0.0866612	0.0948046
HLA-DQA1 / HLA-DQB1	rs62404085	6	32604384	A	0.045	0.978	1.51515	1.11111	2.08333	A	0.055	0.992	1.85185	1.26582	2.77778	7.37e-05	A	0.034	0.93	0.606061	0.380228	0.961538	A	0.059	0.992	1.20482	0.657895	2.17391	0.1344	0.0514769	0.691899	0.00415961
HLA-DQA1 / HLA-DQB1	rs9272348	6	32604396	T	0.293	0.956	0.854701	0.735294	1	T	0.262	0.995	0.724638	0.578035	0.909091	0.0009233	T	0.261	0.912	1.0989	0.900901	1.33333	T	0.249	0.932	0.990099	0.70922	1.36986	0.4417	0.0512051	0.424358	0.0224499
HLA-DQA1 / HLA-DQB1	rs9272356	6	32604516	T	0.192	0.957	0.806452	0.675676	0.961538	T	0.227	0.978	0.75188	0.595238	0.952381	0.0009213	T	0.107	0.687	1.17647	0.854701	1.63934	T	0.167	0.87	1.07527	0.724638	1.5873	0.3033	0.0756696	0.301756	0.102019
HLA-DQA1 / HLA-DQB1	rs62404086	6	32604660	T	0.05	0.904	1.49254	1.08696	2.04082	T	0.058	0.974	1.81818	1.25	2.63158	0.0001249	T	0.044	0.946	0.632911	0.429185	0.934579	T	0.09	0.94	1.17647	0.704225	1.96078	0.09781	0.0807123	0.845227	0.00505116
HLA-DQA1 / HLA-DQB1	rs9272414	6	32604994	T	0.292	0.924	0.854701	0.729927	1	T	0.258	0.986	0.719424	0.574713	0.900901	0.0009224	T	0.239	0.896	1.20482	0.980392	1.49254	T	0.235	0.939	1.06383	0.763359	1.49254	0.08888	0.184518	0.81017	0.0459159
HLA-DQA1 / HLA-DQB1	rs9272415	6	32605016	G	0.293	0.925	0.854701	0.729927	0.990099	G	0.257	0.984	0.724638	0.578035	0.909091	0.0009847	G	0.239	0.894	1.20482	0.980392	1.49254	G	0.231	0.936	1.06383	0.763359	1.49254	0.08988	0.187878	0.794171	0.0513973
HLA-DQA1 / HLA-DQB1	rs9272426	6	32605189	G	0.394	0.932	0.862069	0.746269	0.990099	G	0.426	0.982	0.763359	0.628931	0.925926	0.0008061	G	0.298	0.868	1.20482	0.990099	1.47059	G	0.39	0.93	0.934579	0.694444	1.26582	0.1595	0.120711	0.847514	0.0137549
HLA-DQA1 / HLA-DQB1	rs9272437	6	32605356	G	0.26	0.89	0.819672	0.694444	0.970874	G	0.256	0.985	0.724638	0.574713	0.909091	0.0003701	G	0.227	0.895	1.07527	0.869565	1.33333	G	0.249	0.953	1	0.719424	1.38889	0.5661	0.0235342	0.22152	0.0263032
HLA-DQA1 / HLA-DQB1	rs9272438	6	32605358	G	0.26	0.891	0.819672	0.694444	0.970874	G	0.256	0.985	0.719424	0.574713	0.909091	0.0003569	G	0.227	0.894	1.07527	0.869565	1.33333	G	0.248	0.953	0.990099	0.719424	1.38889	0.5746	0.0226023	0.221038	0.0246305
HLA-DQA1 / HLA-DQB1	rs116544033	6	32605361	G	0.26	0.891	0.819672	0.694444	0.970874	G	0.256	0.985	0.719424	0.574713	0.909091	0.0003567	G	0.227	0.894	1.07527	0.869565	1.33333	G	0.248	0.953	0.990099	0.719424	1.38889	0.5747	0.0225897	0.220938	0.0246312
HLA-DQA1 / HLA-DQB1	rs9272440	6	32605371	C	0.178	0.928	0.775194	0.641026	0.934579	C	0.227	0.983	0.763359	0.60241	0.961538	0.0004858	C	0.208	0.933	1.07527	0.869565	1.33333	C	0.224	0.97	0.990099	0.70922	1.38889	0.5754	0.0264047	0.146584	0.0704751
HLA-DQA1 / HLA-DQB1	chr6:32605419:I	6	32605419	GT	0.175	0.925	0.775194	0.641026	0.934579	GT	0.222	0.971	0.75188	0.591716	0.952381	0.0003989	GT	0.164	0.902	1.07527	0.854701	1.36986	GT	0.191	0.932	1.02041	0.714286	1.44928	0.5554	0.0251343	0.139628	0.0709942
HLA-DQA1 / HLA-DQB1	chr6:32605422:D	6	32605422	C	0.174	0.927	0.769231	0.632911	0.925926	C	0.221	0.971	0.75188	0.591716	0.952381	0.0003368	C	0.164	0.899	1.07527	0.854701	1.36986	C	0.19	0.931	1.02041	0.714286	1.47059	0.5464	0.0236136	0.126592	0.0760054
HLA-DQA1 / HLA-DQB1	rs9272469	6	32605713	C	0.203	0.946	0.806452	0.675676	0.961538	C	0.228	0.986	0.757576	0.598802	0.961538	0.0009224	C	0.197	0.864	1.21951	0.970874	1.51515	C	0.192	0.919	0.970874	0.680272	1.40845	0.1718	0.120925	0.57332	0.0547143
HLA-DQA1 / HLA-DQB1	rs9272489	6	32606030	T	0.191	0.946	0.793651	0.666667	0.952381	T	0.225	0.98	0.757576	0.595238	0.952381	0.0006739	T	0.096	0.734	1.5873	1.11111	2.22222	T	0.135	0.847	1.07527	0.699301	1.66667	0.018	0.343414	0.97055	0.104908
HLA-DQA1 / HLA-DQB1	rs9272490	6	32606042	A	0.279	0.897	0.847458	0.724638	0.990099	A	0.24	0.945	0.699301	0.549451	0.884956	0.0006938	A	0.154	0.79	1.47059	1.14943	1.92308	A	0.151	0.813	1.25	0.813008	1.92308	0.002079	0.641994	0.544862	0.0881728
HLA-DQA1 / HLA-DQB1	rs28375776	6	32606658	G	0.207	0.932	1.26582	1.06383	1.49254	G	0.146	0.954	1.36986	1.06383	1.78571	0.0002832	G	0.196	0.946	0.806452	0.653595	1	G	0.153	0.985	1.02041	0.689655	1.51515	0.1105	0.10242	0.551066	0.0435286
HLA-DQA1 / HLA-DQB1	rs138140806	6	32606676	C	0.05	0.898	1.49254	1.08696	2.04082	C	0.057	0.974	1.75439	1.20482	2.63158	0.0002076	C	0.039	0.966	0.645161	0.420168	0.980392	C	0.061	0.988	1.26582	0.699301	2.32558	0.1819	0.0619287	0.708345	0.00586005
HLA-DQA1 / HLA-DQB1	rs74379225	6	32606742	G	0.049	0.897	1.49254	1.0989	2.08333	G	0.057	0.974	1.75439	1.20482	2.63158	0.0001807	G	0.039	0.966	0.641026	0.420168	0.980392	G	0.061	0.988	1.26582	0.699301	2.32558	0.1817	0.058443	0.685054	0.0058734
HLA-DQA1 / HLA-DQB1	rs9272539	6	32606819	A	0.36	0.922	0.793651	0.680272	0.917431	A	0.424	0.973	0.740741	0.609756	0.900901	1.75e-05	A	0.32	0.884	1.11111	0.917431	1.33333	A	0.385	0.905	1.0101	0.740741	1.38889	0.3495	0.0102124	0.131383	0.0191938
HLA-DQA1 / HLA-DQB1	rs9272541	6	32606847	A	0.191	0.951	0.8	0.671141	0.961538	A	0.221	0.968	0.757576	0.595238	0.961538	0.000927	A	0.169	0.903	1.0101	0.8	1.28205	A	0.178	0.884	0.970874	0.662252	1.42857	0.9944	0.013953	0.0910538	0.0597222
HLA-DQA1 / HLA-DQB1	rs9272542	6	32606849	G	0.191	0.95	0.8	0.666667	0.961538	G	0.22	0.965	0.75188	0.591716	0.961538	0.0008793	G	0.16	0.878	1.02041	0.8	1.2987	G	0.166	0.864	1.04167	0.699301	1.5625	0.816	0.020418	0.0971461	0.0928216
HLA-DQA1 / HLA-DQB1	rs28383364	6	32606912	G	0.156	0.948	1.28205	1.06383	1.53846	G	0.189	0.977	1.33333	1.05263	1.66667	0.0005202	G	0.147	0.957	1.02041	0.8	1.2987	G	0.189	0.975	1.20482	0.819672	1.75439	0.5316	0.00270781	0.0490309	0.0149855
HLA-DQA1 / HLA-DQB1	rs9272566	6	32607175	A	0.364	0.906	0.854701	0.740741	0.990099	A	0.293	0.973	0.735294	0.591716	0.917431	0.0008976	A	0.273	0.864	1.1236	0.917431	1.36986	A	0.23	0.88	1.02041	0.70922	1.47059	0.3136	0.0724468	0.469815	0.0338125
HLA-DQA1 / HLA-DQB1	rs79298326	6	32607221	G	0.05	0.887	1.49254	1.08696	2.04082	G	0.058	0.95	1.78571	1.20482	2.63158	0.0002073	G	0.043	0.936	0.675676	0.444444	1.02041	G	0.063	0.954	1.26582	0.689655	2.32558	0.2261	0.0511484	0.636645	0.00578624
HLA-DQA1 / HLA-DQB1	rs80217639	6	32607224	T	0.05	0.887	1.49254	1.08696	2.04082	T	0.058	0.95	1.78571	1.20482	2.63158	0.0002074	T	0.043	0.936	0.675676	0.444444	1.02041	T	0.063	0.954	1.26582	0.689655	2.32558	0.2261	0.0511514	0.636668	0.00578624
HLA-DQA1 / HLA-DQB1	rs9272569	6	32607225	T	0.196	0.951	0.793651	0.662252	0.952381	T	0.226	0.976	0.757576	0.598802	0.961538	0.0006624	T	0.172	0.893	1.1236	0.884956	1.40845	T	0.202	0.923	0.990099	0.689655	1.42857	0.442	0.0435505	0.231851	0.0679304
HLA-DQA1 / HLA-DQB1	chr6:32607238:D	6	32607238	A	0.294	0.934	0.847458	0.724638	0.980392	A	0.256	0.978	0.729927	0.578035	0.917431	0.0007879	A	0.224	0.874	1.20482	0.980392	1.49254	A	0.223	0.895	1.03093	0.724638	1.44928	0.1106	0.152623	0.745873	0.0397246
HLA-DQA1 / HLA-DQB1	rs76867035	6	32607270	G	0.05	0.896	1.49254	1.08696	2.04082	G	0.057	0.974	1.75439	1.20482	2.63158	0.0002089	G	0.038	0.987	0.636943	0.416667	0.980392	G	0.061	0.98	1.23457	0.680272	2.22222	0.1585	0.0694696	0.727155	0.00690831
HLA-DQA1 / HLA-DQB1	rs9272573	6	32607274	C	0.197	0.944	0.8	0.671141	0.952381	C	0.224	0.961	0.75188	0.588235	0.952381	0.0007227	C	0.179	0.891	1.11111	0.877193	1.40845	C	0.2	0.922	1.0101	0.704225	1.44928	0.4324	0.0466193	0.245412	0.0680843
HLA-DQA1 / HLA-DQB1	rs9272575	6	32607296	A	0.296	0.932	0.847458	0.729927	0.990099	A	0.253	0.965	0.714286	0.568182	0.900901	0.0008034	A	0.235	0.885	1.19048	0.970874	1.47059	A	0.235	0.908	1.05263	0.746269	1.49254	0.1192	0.146676	0.721521	0.0406926
HLA-DQA1 / HLA-DQB1	rs9272580	6	32607403	G	0.208	0.966	0.813008	0.684932	0.970874	G	0.229	0.972	0.735294	0.578035	0.934579	0.0007425	G	0.2	0.936	1.16279	0.934579	1.44928	G	0.228	0.965	0.970874	0.689655	1.36986	0.287	0.0722805	0.463569	0.0349211
HLA-DQA1 / HLA-DQB1	rs63749607	6	32607406	G	0.044	0.964	1.51515	1.0989	2.08333	G	0.055	0.988	1.85185	1.25	2.7027	9.66e-05	G	0.038	0.985	0.645161	0.420168	0.990099	G	0.062	0.963	1.17647	0.657895	2.12766	0.1489	0.0529691	0.662293	0.00535262
HLA-DQA1 / HLA-DQB1	rs9272582	6	32607439	C	0.205	0.97	0.806452	0.680272	0.961538	C	0.229	0.983	0.746269	0.591716	0.952381	0.000769	C	0.209	0.956	1.06383	0.854701	1.31579	C	0.223	0.956	1.0101	0.719424	1.42857	0.6131	0.0304801	0.174958	0.0645995
HLA-DQA1 / HLA-DQB1	rs9272589	6	32607524	C	0.31	0.931	0.869565	0.746269	1.0101	C	0.276	0.956	0.704225	0.561798	0.877193	0.0008264	C	0.201	0.842	1.21951	0.970874	1.53846	C	0.221	0.885	1.1236	0.787402	1.6129	0.07028	0.201592	0.888607	0.039986
HLA-DQA1 / HLA-DQB1	rs9272603	6	32607674	A	0.302	0.951	0.854701	0.735294	0.990099	A	0.261	0.984	0.70922	0.568182	0.892857	0.0006174	A	0.286	0.937	1.13636	0.943396	1.38889	A	0.22	0.915	1.05263	0.729927	1.49254	0.1965	0.0923389	0.577904	0.0303987
HLA-DQA1 / HLA-DQB1	chr6:32607756:D	6	32607756	C	0.044	0.964	1.51515	1.0989	2.08333	C	0.055	0.988	1.85185	1.25	2.7027	9.652e-05	C	0.037	0.994	0.636943	0.414938	0.970874	C	0.06	0.996	1.25	0.689655	2.27273	0.1616	0.0494888	0.696881	0.00366701
HLA-DQA1 / HLA-DQB1	rs9272610	6	32607767	C	0.208	0.978	0.813008	0.684932	0.970874	C	0.233	0.986	0.746269	0.591716	0.943396	0.0008206	C	0.216	0.965	1.05263	0.854701	1.2987	C	0.231	0.98	0.952381	0.684932	1.33333	0.7873	0.0209954	0.171524	0.0368641
HLA-DQA1 / HLA-DQB1	rs36221399	6	32607861	T	0.044	0.963	1.51515	1.0989	2.08333	T	0.055	0.988	1.85185	1.25	2.7027	9.72e-05	T	0.037	0.994	0.636943	0.414938	0.970874	T	0.06	0.996	1.25	0.689655	2.27273	0.1612	0.0497276	0.698554	0.00367097
HLA-DQA1 / HLA-DQB1	rs9272615	6	32607882	A	0.31	0.959	0.862069	0.746269	1	A	0.263	0.987	0.714286	0.568182	0.892857	0.000959	A	0.309	0.974	1.11111	0.934579	1.33333	A	0.266	0.972	1.05263	0.757576	1.44928	0.2436	0.0935921	0.575347	0.0317133
HLA-DQA1 / HLA-DQB1	rs9272620	6	32607972	T	0.355	0.905	0.854701	0.740741	0.990099	T	0.262	0.984	0.724638	0.578035	0.909091	0.0007718	T	0.308	0.892	1.08696	0.900901	1.31579	T	0.225	0.927	1.07527	0.757576	1.53846	0.338	0.0628081	0.36568	0.048752
HLA-DQA1 / HLA-DQB1	rs9272623	6	32607992	A	0.296	0.954	0.847458	0.729927	0.990099	A	0.261	0.983	0.719424	0.571429	0.900901	0.0006575	A	0.195	0.88	1.11111	0.884956	1.38889	A	0.195	0.892	1.14943	0.787402	1.66667	0.2443	0.0791727	0.379313	0.0684399
HLA-DQA1 / HLA-DQB1	rs9272624	6	32607994	G	0.303	0.963	0.854701	0.740741	0.990099	G	0.262	0.984	0.724638	0.574713	0.900901	0.0008676	G	0.242	0.909	1.20482	0.990099	1.47059	G	0.213	0.907	1.08696	0.763359	1.5625	0.0714	0.203452	0.834105	0.0519636
HLA-DQA1 / HLA-DQB1	rs9272626	6	32608041	C	0.246	0.932	0.826446	0.699301	0.970874	C	0.261	0.985	0.719424	0.574713	0.900901	0.000381	C	0.27	0.959	1.1236	0.925926	1.36986	C	0.25	0.964	1.11111	0.793651	1.53846	0.1864	0.0785203	0.395684	0.061159
HLA-DQA1 / HLA-DQB1	rs9272630	6	32608150	A	0.315	0.971	0.862069	0.746269	1	A	0.269	0.973	0.719424	0.571429	0.900901	0.000951	A	0.304	0.968	1.1236	0.934579	1.35135	A	0.261	0.965	1	0.719424	1.36986	0.2801	0.082574	0.604025	0.0207056
HLA-DQA1 / HLA-DQB1	rs9272640	6	32608221	C	0.203	0.969	0.813008	0.680272	0.961538	C	0.236	0.969	0.746269	0.591716	0.943396	0.0007213	C	0.193	0.931	1.05263	0.847458	1.31579	C	0.205	0.934	1.05263	0.729927	1.51515	0.5919	0.0310365	0.164936	0.073724
HLA-DQA1 / HLA-DQB1	rs9272641	6	32608294	A	0.299	0.939	0.854701	0.735294	1	A	0.262	0.954	0.714286	0.571429	0.900901	0.0008762	A	0.211	0.878	1.16279	0.943396	1.42857	A	0.177	0.854	1.21951	0.819672	1.81818	0.09182	0.177658	0.623832	0.0952296
HLA-DQA1 / HLA-DQB1	rs63749608	6	32608425	A	0.044	0.958	1.51515	1.08696	2.08333	A	0.055	0.987	1.85185	1.25	2.7027	0.0001191	A	0.037	0.996	0.632911	0.414938	0.970874	A	0.06	0.996	1.25	0.689655	2.27273	0.1598	0.0545673	0.736001	0.00364326
HLA-DQA1 / HLA-DQB1	chr6:32608459:D	6	32608459	T	0.32	0.967	0.869565	0.75188	1.0101	T	0.262	0.992	0.704225	0.564972	0.884956	0.0009633	T	0.309	0.971	1.16279	0.970874	1.38889	T	0.241	0.959	1	0.714286	1.40845	0.1691	0.124543	0.819037	0.0171997
HLA-DQA1 / HLA-DQB1	rs9272648	6	32608524	C	0.205	0.985	0.813008	0.680272	0.961538	C	0.23	0.993	0.740741	0.588235	0.934579	0.0006249	C	0.2	0.958	1.05263	0.854701	1.31579	C	0.187	0.941	0.943396	0.653595	1.36986	0.7732	0.0187005	0.166523	0.0323191
HLA-DQA1 / HLA-DQB1	chr6:32608581:I	6	32608581	TTTTC	0.204	0.979	0.813008	0.680272	0.961538	TTTTC	0.226	0.977	0.735294	0.581395	0.934579	0.0006436	TTTTC	0.158	0.868	1.14943	0.900901	1.47059	TTTTC	0.151	0.887	1.05263	0.694444	1.5873	0.2835	0.068568	0.345509	0.0650704
HLA-DQA1 / HLA-DQB1	rs9272655	6	32608610	C	0.304	0.955	0.862069	0.746269	1	C	0.258	0.98	0.704225	0.558659	0.884956	0.0007563	C	0.234	0.908	1.20482	0.980392	1.47059	C	0.202	0.916	1.02041	0.70922	1.47059	0.1098	0.150938	0.881178	0.0202502
HLA-DQA1 / HLA-DQB1	rs9272657	6	32608655	A	0.3	0.952	0.862069	0.740741	1	A	0.256	0.978	0.70922	0.561798	0.892857	0.0008958	A	0.213	0.893	1.16279	0.934579	1.42857	A	0.177	0.885	1.1236	0.757576	1.66667	0.1414	0.136918	0.66074	0.0465877
HLA-DQA1 / HLA-DQB1	rs9272658	6	32608658	A	0.203	0.977	0.806452	0.675676	0.961538	A	0.225	0.978	0.735294	0.581395	0.934579	0.0005012	A	0.148	0.865	1.0989	0.854701	1.40845	A	0.143	0.876	0.980392	0.641026	1.51515	0.5725	0.0270293	0.199895	0.041306
HLA-DQA1 / HLA-DQB1	rs9272659	6	32608661	C	0.294	0.938	0.854701	0.735294	1	C	0.254	0.975	0.714286	0.564972	0.892857	0.0009217	C	0.212	0.892	1.16279	0.943396	1.42857	C	0.175	0.877	1.0989	0.746269	1.63934	0.1511	0.132394	0.643461	0.0470593
HLA-DQA1 / HLA-DQB1	rs9272660	6	32608667	G	0.294	0.938	0.854701	0.735294	1	G	0.254	0.975	0.714286	0.564972	0.892857	0.0009231	G	0.212	0.89	1.16279	0.943396	1.42857	G	0.174	0.873	1.08696	0.735294	1.6129	0.1633	0.12547	0.640349	0.0425573
HLA-DQA1 / HLA-DQB1	rs9272663	6	32608704	G	0.308	0.954	0.862069	0.740741	1	G	0.257	0.976	0.704225	0.558659	0.884956	0.0007653	G	0.287	0.944	1.13636	0.943396	1.36986	G	0.22	0.931	1.03093	0.724638	1.47059	0.2128	0.0949123	0.643127	0.0227622
HLA-DQA1 / HLA-DQB1	rs9272665	6	32608721	A	0.202	0.951	0.806452	0.675676	0.961538	A	0.226	0.974	0.735294	0.578035	0.934579	0.0005253	A	0.205	0.964	1.0989	0.892857	1.36986	A	0.185	0.939	0.934579	0.641026	1.36986	0.5546	0.0289577	0.256348	0.0273345
HLA-DQA1 / HLA-DQB1	rs75046941	6	32608855	G	0.044	0.957	1.51515	1.08696	2.08333	G	0.055	0.987	1.85185	1.25	2.7027	0.000122	G	0.037	0.998	0.632911	0.414938	0.970874	G	0.06	0.997	1.25	0.689655	2.27273	0.1584	0.0555402	0.741655	0.00367431
HLA-DQA1 / HLA-DQB1	rs9272674	6	32608885	T	0.31	0.979	0.862069	0.746269	1	T	0.262	0.993	0.714286	0.568182	0.892857	0.0009036	T	0.282	0.97	1.13636	0.943396	1.36986	T	0.268	0.976	1.03093	0.746269	1.42857	0.2122	0.102148	0.640559	0.0271481
HLA-DQA1 / HLA-DQB1	rs9272676	6	32608903	C	0.309	0.98	0.862069	0.746269	1	C	0.262	0.992	0.714286	0.568182	0.892857	0.0008247	C	0.273	0.953	1.1236	0.934579	1.35135	C	0.26	0.958	1.0101	0.729927	1.40845	0.273	0.0793155	0.572916	0.0225724
HLA-DQA1 / HLA-DQB1	rs9272677	6	32608907	A	0.309	0.98	0.862069	0.746269	1	A	0.262	0.993	0.70922	0.568182	0.892857	0.0008055	A	0.273	0.954	1.1236	0.934579	1.36986	A	0.26	0.961	1.0101	0.729927	1.40845	0.265	0.0806107	0.582729	0.0221233
HLA-DQA1 / HLA-DQB1	rs9272678	6	32608915	C	0.41	0.973	0.833333	0.724638	0.961538	C	0.436	0.992	0.735294	0.609756	0.892857	8.25e-05	C	0.403	0.96	1.08696	0.909091	1.28205	C	0.445	0.97	0.934579	0.694444	1.25	0.592	0.0101697	0.213739	0.00630942
HLA-DQA1 / HLA-DQB1	rs75503615	6	32608934	T	0.047	0.937	1.49254	1.08696	2.04082	T	0.068	0.97	1.69492	1.17647	2.43902	0.0002187	T	0.042	0.984	0.684932	0.456621	1.03093	T	0.07	0.992	1.40845	0.793651	2.5641	0.3441	0.0342771	0.596489	0.00296861
HLA-DQA1 / HLA-DQB1	rs78824971	6	32608946	A	0.052	0.877	1.49254	1.08696	2.04082	A	0.07	0.959	1.63934	1.13636	2.32558	0.0003588	A	0.041	0.998	0.680272	0.452489	1.02041	A	0.069	0.998	1.40845	0.78125	2.5	0.3211	0.0464785	0.619143	0.0051771
HLA-DQA1 / HLA-DQB1	rs9272682	6	32608953	T	0.202	0.954	0.806452	0.675676	0.961538	T	0.229	0.988	0.75188	0.595238	0.952381	0.0007593	T	0.195	0.943	1.02041	0.819672	1.26582	T	0.21	0.952	0.970874	0.680272	1.36986	0.9555	0.0136208	0.105405	0.0453736
HLA-DQA1 / HLA-DQB1	rs78496075	6	32608967	G	0.052	0.877	1.49254	1.08696	2.04082	G	0.07	0.959	1.63934	1.13636	2.32558	0.0003588	G	0.041	0.998	0.680272	0.452489	1.02041	G	0.069	0.998	1.40845	0.78125	2.5	0.3208	0.0465292	0.619575	0.00517586
HLA-DQA1 / HLA-DQB1	rs9272683	6	32608969	G	0.314	0.949	0.847458	0.729927	0.980392	G	0.261	0.986	0.714286	0.568182	0.892857	0.000497	G	0.299	0.943	1.0989	0.909091	1.31579	G	0.258	0.952	1.0101	0.724638	1.40845	0.4005	0.042551	0.36328	0.0237963
HLA-DQA1 / HLA-DQB1	rs9272686	6	32609015	T	0.207	0.974	0.813008	0.684932	0.970874	T	0.231	0.995	0.746269	0.588235	0.943396	0.0008006	T	0.214	0.995	1.06383	0.862069	1.2987	T	0.229	0.993	0.961538	0.689655	1.35135	0.7233	0.024017	0.194086	0.0359974
HLA-DQA1 / HLA-DQB1	rs36219699	6	32609195	A	0.048	0.935	1.47059	1.07527	2.04082	A	0.068	0.97	1.69492	1.17647	2.43902	0.0002422	A	0.042	0.984	0.680272	0.452489	1.02041	A	0.07	0.996	1.40845	0.78125	2.5	0.3234	0.0384649	0.629851	0.00310359
HLA-DQA1 / HLA-DQB1	rs1142326	6	32609212	T	0.305	0.957	0.854701	0.740741	1	T	0.259	0.99	0.714286	0.568182	0.892857	0.0007274	T	0.254	0.915	1.13636	0.934579	1.38889	T	0.26	0.924	1.16279	0.833333	1.6129	0.1116	0.147143	0.592268	0.0746749
HLA-DQA1 / HLA-DQB1	rs9272721	6	32609401	A	0.203	0.973	0.819672	0.689655	0.970874	A	0.229	0.994	0.740741	0.584795	0.934579	0.0008676	A	0.187	0.929	1.02041	0.813008	1.26582	A	0.194	0.908	0.952381	0.662252	1.36986	0.9783	0.0125912	0.121904	0.0310637
HLA-DQA1 / HLA-DQB1	rs9272724	6	32609506	C	0.314	0.981	0.862069	0.746269	1	C	0.262	0.995	0.714286	0.568182	0.892857	0.0009067	C	0.309	0.989	1.11111	0.934579	1.33333	C	0.273	0.985	0.980392	0.714286	1.35135	0.3399	0.0672687	0.567438	0.016314
HLA-DQA1 / HLA-DQB1	rs113064331	6	32609525	C	0.21	0.97	0.813008	0.684932	0.970874	C	0.231	0.994	0.746269	0.588235	0.943396	0.000783	C	0.21	0.986	1.05263	0.847458	1.28205	C	0.226	0.984	0.943396	0.675676	1.31579	0.8393	0.0181475	0.166557	0.0307485
HLA-DQA1 / HLA-DQB1	rs9272728	6	32609593	G	0.208	0.969	0.819672	0.689655	0.970874	G	0.231	0.994	0.746269	0.588235	0.943396	0.000886	G	0.207	0.978	1.04167	0.847458	1.28205	G	0.224	0.978	0.943396	0.675676	1.33333	0.8451	0.0191812	0.172461	0.0314286
HLA-DQA1 / HLA-DQB1	rs28383461	6	32609607	A	0.16	0.947	1.25	1.04167	1.49254	A	0.209	0.955	1.35135	1.06383	1.69492	0.0007192	A	0.157	0.973	1	0.793651	1.26582	A	0.201	0.987	1.35135	0.925926	2	0.4098	0.00216583	0.0889226	0.0032651
HLA-DQA1 / HLA-DQB1	rs9272741	6	32609702	T	0.296	0.962	0.854701	0.735294	1	T	0.257	0.989	0.714286	0.568182	0.900901	0.0008164	T	0.243	0.918	1.16279	0.952381	1.40845	T	0.24	0.923	1.05263	0.75188	1.47059	0.1545	0.124127	0.665508	0.0367454
HLA-DQA1 / HLA-DQB1	rs9272743	6	32609726	T	0.297	0.962	0.862069	0.740741	1	T	0.258	0.993	0.714286	0.568182	0.892857	0.0008055	T	0.237	0.915	1.13636	0.934579	1.38889	T	0.234	0.931	1.0989	0.78125	1.5625	0.164	0.118292	0.591034	0.0478834
HLA-DQA1 / HLA-DQB1	rs707952	6	32609806	T	0.208	0.969	0.819672	0.689655	0.970874	T	0.231	0.994	0.746269	0.588235	0.943396	0.0008786	T	0.209	0.982	1.04167	0.847458	1.28205	T	0.225	0.979	0.943396	0.675676	1.33333	0.8393	0.0193471	0.173673	0.031435
HLA-DQA1 / HLA-DQB1	rs41547417	6	32609874	G	0.046	0.937	1.51515	1.0989	2.08333	G	0.067	0.965	1.72414	1.19048	2.43902	0.0001708	G	0.041	0.987	0.680272	0.45045	1.02041	G	0.069	0.996	1.40845	0.78125	2.5	0.319	0.0332173	0.593332	0.0028201
HLA-DQA1 / HLA-DQB1	rs707949	6	32609952	C	0.208	0.964	0.806452	0.675676	0.961538	C	0.229	0.992	0.746269	0.591716	0.943396	0.0006168	C	0.161	0.882	1.16279	0.917431	1.49254	C	0.197	0.948	1	0.699301	1.42857	0.29	0.0658461	0.366076	0.0530428
HLA-DQA1 / HLA-DQB1	rs707963	6	32609969	G	0.208	0.964	0.806452	0.675676	0.961538	G	0.229	0.992	0.746269	0.591716	0.943396	0.000617	G	0.16	0.881	1.16279	0.917431	1.49254	G	0.197	0.948	1	0.699301	1.42857	0.2896	0.0659552	0.366936	0.0529139
HLA-DQA1 / HLA-DQB1	rs707962	6	32609974	G	0.208	0.964	0.806452	0.675676	0.961538	G	0.229	0.992	0.746269	0.591716	0.943396	0.0006171	G	0.16	0.88	1.16279	0.917431	1.49254	G	0.197	0.948	1	0.699301	1.42857	0.2896	0.0659477	0.366942	0.0529008
HLA-DQA1 / HLA-DQB1	rs9272755	6	32610044	C	0.314	0.978	0.869565	0.75188	1	C	0.261	0.993	0.704225	0.561798	0.884956	0.0008359	C	0.275	0.938	1.13636	0.943396	1.36986	C	0.241	0.949	1.04167	0.746269	1.44928	0.2145	0.09794	0.640803	0.0247075
HLA-DQA1 / HLA-DQB1	rs111625346	6	32610050	C	0.314	0.978	0.869565	0.75188	1	C	0.261	0.993	0.704225	0.564972	0.884956	0.0008509	C	0.303	0.973	1.1236	0.934579	1.33333	C	0.265	0.968	1.02041	0.735294	1.40845	0.2768	0.079434	0.58667	0.0209615
HLA-DQA1 / HLA-DQB1	rs35975014	6	32610075	G	0.046	0.936	1.51515	1.0989	2.08333	G	0.068	0.971	1.69492	1.17647	2.43902	0.0001857	G	0.041	0.984	0.680272	0.45045	1.02041	G	0.069	0.996	1.40845	0.78125	2.5	0.3209	0.0343059	0.589132	0.00312813
HLA-DQA1 / HLA-DQB1	chr6:32610155:I	6	32610155	TC	0.297	0.94	0.854701	0.729927	0.990099	TC	0.254	0.981	0.719424	0.571429	0.900901	0.0007951	TC	0.161	0.874	1.16279	0.917431	1.47059	TC	0.176	0.87	1.08696	0.729927	1.6129	0.1949	0.103421	0.530593	0.0494027
HLA-DQA1 / HLA-DQB1	rs78712211	6	32610300	T	0.046	0.935	1.51515	1.0989	2.08333	T	0.068	0.971	1.69492	1.17647	2.43902	0.0001851	T	0.041	0.981	0.680272	0.44843	1.02041	T	0.069	0.996	1.40845	0.78125	2.5	0.321	0.0342378	0.589526	0.00310537
HLA-DQA1 / HLA-DQB1	rs77179964	6	32610313	G	0.046	0.935	1.51515	1.0989	2.08333	G	0.068	0.971	1.69492	1.17647	2.43902	0.000185	G	0.041	0.981	0.680272	0.44843	1.02041	G	0.069	0.996	1.40845	0.78125	2.5	0.3211	0.0342291	0.589408	0.00310608
HLA-DQA1 / HLA-DQB1	rs9272781	6	32610357	T	0.31	0.964	0.862069	0.740741	1	T	0.261	0.991	0.724638	0.578035	0.909091	0.0009435	T	0.307	0.986	1.11111	0.925926	1.33333	T	0.272	0.983	0.952381	0.694444	1.31579	0.3913	0.0592293	0.518779	0.016626
HLA-DQA1 / HLA-DQB1	rs9272782	6	32610371	G	0.31	0.964	0.862069	0.740741	1	G	0.261	0.991	0.724638	0.578035	0.909091	0.0009428	G	0.307	0.986	1.11111	0.925926	1.33333	G	0.272	0.983	0.952381	0.694444	1.31579	0.3928	0.058959	0.518684	0.016475
HLA-DQA1 / HLA-DQB1	rs1048372	6	32610436	T	0.464	0.949	1.21	1.05	1.39	T	0.416	0.971	1.24	1.03	1.5	0.0004083	T	0.483	0.951	0.94	0.79	1.12	T	0.398	0.978	1.3	0.96	1.75	0.7838	0.00491723	0.141091	0.00470148
HLA-DQA1 / HLA-DQB1	rs1130117	6	32610556	T	0.278	0.892	0.787402	0.666667	0.925926	T	0.37	0.943	0.787402	0.645161	0.961538	0.0002188	T	0.261	0.899	1.11111	0.909091	1.36986	T	0.388	0.957	0.925926	0.684932	1.26582	0.527	0.0200027	0.169698	0.0347751
HLA-DQA1 / HLA-DQB1	rs9272802	6	32610589	T	0.32	0.951	0.854701	0.735294	0.990099	T	0.265	0.973	0.729927	0.584795	0.917431	0.0009912	T	0.243	0.889	1.13636	0.925926	1.38889	T	0.253	0.901	1.07527	0.769231	1.51515	0.2018	0.1105	0.521694	0.0590703
HLA-DQA1 / HLA-DQB1	chr6:32610635:D	6	32610635	A	0.298	0.954	0.854701	0.735294	1	A	0.252	0.974	0.714286	0.568182	0.900901	0.0008929	A	0.247	0.915	1.11111	0.909091	1.36986	A	0.214	0.898	0.952381	0.666667	1.35135	0.4422	0.0503127	0.481284	0.0149319
HLA-DQA1 / HLA-DQB1	rs36027005	6	32610643	T	0.052	0.866	1.47059	1.07527	2.04082	T	0.07	0.959	1.63934	1.13636	2.32558	0.0003929	T	0.05	0.937	0.714286	0.485437	1.05263	T	0.074	0.974	1.44928	0.819672	2.5641	0.4228	0.0356654	0.571717	0.00385308
HLA-DQA1 / HLA-DQB1	rs7708	6	32610749	A	0.052	0.867	1.49254	1.08696	2.04082	A	0.07	0.96	1.63934	1.13636	2.32558	0.0003677	A	0.05	0.942	0.729927	0.497512	1.07527	A	0.077	0.987	1.28205	0.75188	2.22222	0.3811	0.0390199	0.505985	0.00736781
HLA-DQA1 / HLA-DQB1	rs1130144	6	32610857	A	0.289	0.93	0.854701	0.729927	0.990099	A	0.258	0.967	0.719424	0.571429	0.900901	0.0008965	A	0.182	0.819	1.26582	0.990099	1.6129	A	0.208	0.866	1.1236	0.787402	1.6129	0.052	0.241493	0.870216	0.066823
HLA-DQA1 / HLA-DQB1	rs1130145	6	32610858	T	0.301	0.924	0.833333	0.719424	0.970874	T	0.281	0.953	0.699301	0.561798	0.877193	0.0002015	T	0.172	0.79	1.2987	1.0101	1.66667	T	0.214	0.856	1.06383	0.746269	1.51515	0.05487	0.138525	0.809688	0.0233191
HLA-DQA1 / HLA-DQB1	rs1130148	6	32610868	T	0.29	0.931	0.854701	0.729927	0.990099	T	0.258	0.968	0.719424	0.571429	0.900901	0.0008129	T	0.166	0.793	1.36986	1.06383	1.78571	T	0.197	0.873	1.02041	0.714286	1.47059	0.03096	0.294546	0.826129	0.0297137
HLA-DQA1 / HLA-DQB1	rs1142414	6	32610869	G	0.289	0.931	0.847458	0.724638	0.990099	G	0.258	0.967	0.719424	0.571429	0.900901	0.0007207	G	0.166	0.793	1.36986	1.06383	1.78571	G	0.197	0.873	1.02041	0.714286	1.47059	0.03095	0.283364	0.852366	0.030127
HLA-DQA1 / HLA-DQB1	rs9492	6	32610976	C	0.052	0.864	1.47059	1.07527	2	C	0.07	0.959	1.63934	1.13636	2.32558	0.0004409	C	0.051	0.918	0.724638	0.490196	1.06383	C	0.076	0.966	1.31579	0.746269	2.32558	0.3657	0.0445156	0.558448	0.00694449
HLA-DQA1 / HLA-DQB1	rs9272941	6	32611083	C	0.296	0.924	0.840336	0.719424	0.980392	C	0.256	0.963	0.740741	0.588235	0.934579	0.0008493	C	0.207	0.861	1.23457	1	1.53846	C	0.198	0.892	1.13636	0.78125	1.63934	0.04663	0.249582	0.773078	0.106218
HLA-DQA1 / HLA-DQB1	rs3208169	6	32611084	G	0.296	0.924	0.840336	0.719424	0.980392	G	0.256	0.963	0.740741	0.591716	0.934579	0.0008718	G	0.208	0.861	1.23457	1	1.53846	G	0.198	0.892	1.13636	0.78125	1.63934	0.04661	0.25186	0.773126	0.108328
HLA-DQA1 / HLA-DQB1	rs9272956	6	32611147	G	0.312	0.962	0.854701	0.740741	0.990099	G	0.26	0.971	0.724638	0.574713	0.909091	0.0008969	G	0.222	0.859	1.1236	0.900901	1.38889	G	0.21	0.909	0.961538	0.666667	1.36986	0.4516	0.0491919	0.432974	0.0195659
HLA-DQA1 / HLA-DQB1	rs1064991	6	32611176	C	0.313	0.966	0.854701	0.735294	0.990099	C	0.261	0.974	0.729927	0.584795	0.917431	0.0009472	C	0.253	0.89	1.03093	0.840336	1.26582	C	0.244	0.936	0.934579	0.666667	1.2987	0.9665	0.015074	0.188661	0.0172704
HLA-DQA1 / HLA-DQB1	rs1064994	6	32611195	C	0.312	0.958	0.854701	0.735294	0.990099	C	0.261	0.973	0.729927	0.581395	0.917431	0.000839	C	0.245	0.889	1.02041	0.833333	1.25	C	0.242	0.935	0.934579	0.666667	1.2987	0.9572	0.0117448	0.161175	0.0158552
HLA-DQA1 / HLA-DQB1	rs36216571	6	32611215	T	0.048	0.925	1.47059	1.07527	2.04082	T	0.068	0.972	1.66667	1.16279	2.38095	0.0002915	T	0.05	0.921	0.719424	0.487805	1.06383	T	0.073	0.974	1.44928	0.806452	2.5641	0.4437	0.0290758	0.548642	0.00284047
HLA-DQA1 / HLA-DQB1	rs1065045	6	32611255	T	0.311	0.973	0.847458	0.735294	0.990099	T	0.262	0.993	0.724638	0.578035	0.900901	0.0006105	T	0.25	0.893	1.11111	0.917431	1.36986	T	0.26	0.953	0.980392	0.704225	1.36986	0.3809	0.0496367	0.420892	0.0215906
HLA-DQA1 / HLA-DQB1	rs1065049	6	32611275	A	0.306	0.973	0.854701	0.735294	0.990099	A	0.262	0.993	0.719424	0.578035	0.900901	0.0007354	A	0.217	0.866	1.1236	0.909091	1.38889	A	0.255	0.944	0.990099	0.70922	1.38889	0.3798	0.0543653	0.440791	0.0227359
HLA-DQA1 / HLA-DQB1	rs45512899	6	32611299	T	0.047	0.924	1.49254	1.08696	2.04082	T	0.068	0.97	1.69492	1.17647	2.43902	0.0002322	T	0.051	0.911	0.719424	0.487805	1.06383	T	0.073	0.977	1.42857	0.8	2.5641	0.4398	0.0263206	0.529156	0.00260884
HLA-DQA1 / HLA-DQB1	rs9272972	6	32611309	T	0.295	0.923	0.840336	0.719424	0.980392	T	0.256	0.983	0.724638	0.578035	0.909091	0.0006861	T	0.172	0.782	1.11111	0.869565	1.40845	T	0.205	0.88	1.07527	0.740741	1.53846	0.3667	0.0546449	0.322314	0.0506143
HLA-DQA1 / HLA-DQB1	rs9272975	6	32611321	A	0.294	0.924	0.840336	0.724638	0.980392	A	0.256	0.983	0.724638	0.578035	0.909091	0.0007176	A	0.167	0.776	1.1236	0.877193	1.42857	A	0.197	0.872	1.1236	0.769231	1.63934	0.2815	0.0724924	0.35162	0.069145
HLA-DQA1 / HLA-DQB1	rs9272979	6	32611351	G	0.299	0.927	0.840336	0.724638	0.980392	G	0.254	0.971	0.724638	0.574713	0.909091	0.0006999	G	0.176	0.792	1.04167	0.826446	1.31579	G	0.191	0.865	1.0989	0.746269	1.6129	0.586	0.0310027	0.186677	0.058955
HLA-DQA1 / HLA-DQB1	rs9272982	6	32611376	A	0.295	0.913	0.840336	0.714286	0.980392	A	0.257	0.965	0.735294	0.581395	0.925926	0.0007063	A	0.179	0.794	1.04167	0.826446	1.31579	A	0.202	0.882	1.08696	0.75188	1.5873	0.5921	0.0306929	0.166324	0.0714227
HLA-DQA1 / HLA-DQB1	rs9272985	6	32611401	G	0.294	0.927	0.826446	0.70922	0.970874	G	0.257	0.967	0.729927	0.581395	0.917431	0.0004186	G	0.231	0.891	1.1236	0.917431	1.38889	G	0.193	0.883	1.06383	0.724638	1.5625	0.2548	0.0624847	0.353122	0.0523952
HLA-DQA1 / HLA-DQB1	rs9272986	6	32611402	G	0.294	0.927	0.826446	0.70922	0.970874	G	0.257	0.967	0.729927	0.581395	0.917431	0.0004179	G	0.231	0.891	1.1236	0.917431	1.38889	G	0.193	0.883	1.06383	0.724638	1.5625	0.2548	0.0624485	0.353175	0.0523219
HLA-DQA1 / HLA-DQB1	rs9272988	6	32611406	G	0.302	0.945	0.840336	0.719424	0.970874	G	0.258	0.968	0.729927	0.578035	0.917431	0.0005011	G	0.232	0.892	1.13636	0.925926	1.38889	G	0.196	0.892	1.07527	0.735294	1.5625	0.2281	0.0746218	0.399452	0.0543979
HLA-DQA1 / HLA-DQB1	rs9272991	6	32611440	T	0.302	0.948	0.847458	0.724638	0.980392	T	0.259	0.969	0.719424	0.571429	0.909091	0.0005688	T	0.24	0.909	1.17647	0.961538	1.42857	T	0.201	0.9	1.07527	0.735294	1.5625	0.1328	0.119142	0.598152	0.0469194
HLA-DQA1 / HLA-DQB1	rs9272992	6	32611444	G	0.301	0.947	0.847458	0.724638	0.980392	G	0.258	0.969	0.724638	0.574713	0.909091	0.000609	G	0.223	0.891	1.26582	1.02041	1.53846	G	0.201	0.9	1.07527	0.735294	1.5873	0.04043	0.238222	0.929489	0.0504
HLA-DQA1 / HLA-DQB1	rs9273011	6	32611611	C	0.315	0.975	0.862069	0.740741	1	C	0.262	0.996	0.714286	0.571429	0.900901	0.0007751	C	0.309	0.992	1.1236	0.943396	1.35135	C	0.278	0.995	1.0101	0.735294	1.38889	0.2592	0.080815	0.57332	0.023446
HLA-DQA1 / HLA-DQB1	rs9273016	6	32611663	G	0.29	0.931	0.847458	0.724638	0.990099	G	0.25	0.966	0.735294	0.581395	0.925926	0.0009646	G	0.172	0.784	1.33333	1.04167	1.69492	G	0.194	0.883	1.23457	0.833333	1.81818	0.01314	0.425329	0.981919	0.14909
HLA-DQA1 / HLA-DQB1	rs9273018	6	32611704	C	0.291	0.937	0.833333	0.719424	0.970874	C	0.255	0.984	0.735294	0.588235	0.925926	0.0006219	C	0.173	0.813	1.13636	0.900901	1.42857	C	0.197	0.904	1.05263	0.724638	1.51515	0.2983	0.0643317	0.347998	0.0571107
HLA-DQA1 / HLA-DQB1	rs36214506	6	32611709	C	0.052	0.867	1.49254	1.08696	2.04082	C	0.07	0.96	1.63934	1.14943	2.38095	0.0003191	C	0.042	0.946	0.680272	0.44843	1.03093	C	0.072	0.982	1.42857	0.8	2.5641	0.3622	0.0386464	0.587417	0.00416454
HLA-DQA1 / HLA-DQB1	rs9273019	6	32611713	C	0.291	0.937	0.833333	0.719424	0.970874	C	0.255	0.984	0.740741	0.588235	0.925926	0.0006136	C	0.173	0.814	1.13636	0.892857	1.42857	C	0.196	0.903	1.05263	0.724638	1.51515	0.3096	0.0616787	0.338902	0.0561936
HLA-DQA1 / HLA-DQB1	chr6:32611850:D	6	32611850	A	0.305	0.933	0.854701	0.735294	0.990099	A	0.259	0.981	0.719424	0.571429	0.900901	0.0008778	A	0.24	0.91	1.17647	0.961538	1.44928	A	0.247	0.911	1.13636	0.8	1.5873	0.08089	0.190978	0.730886	0.0701752
HLA-DQA1 / HLA-DQB1	rs9273035	6	32611886	A	0.308	0.939	0.847458	0.729927	0.990099	A	0.256	0.974	0.719424	0.571429	0.900901	0.0006279	A	0.259	0.932	1.20482	0.990099	1.47059	A	0.256	0.955	1.04167	0.740741	1.44928	0.08627	0.162573	0.806898	0.0346097
HLA-DQA1 / HLA-DQB1	rs9273037	6	32611912	A	0.31	0.937	0.854701	0.735294	0.990099	A	0.259	0.986	0.724638	0.578035	0.909091	0.000991	A	0.26	0.937	1.19048	0.980392	1.44928	A	0.261	0.97	1.03093	0.740741	1.42857	0.1049	0.172172	0.825973	0.0363025
HLA-DQA1 / HLA-DQB1	rs9273039	6	32611951	T	0.309	0.941	0.854701	0.735294	0.990099	T	0.261	0.986	0.724638	0.578035	0.909091	0.0009591	T	0.259	0.935	1.19048	0.980392	1.44928	T	0.259	0.964	1.02041	0.729927	1.42857	0.1125	0.162903	0.823201	0.0322269
HLA-DQA1 / HLA-DQB1	rs36213483	6	32611997	T	0.118	0.89	0.735294	0.584795	0.925926	T	0.115	0.971	0.724638	0.526316	1	0.0009909	T	0.095	0.848	1.2987	0.943396	1.78571	T	0.071	0.828	0.934579	0.512821	1.69492	0.209	0.1075	0.425979	0.0919644
HLA-DQA1 / HLA-DQB1	rs9273047	6	32612006	T	0.301	0.947	0.840336	0.719424	0.970874	T	0.258	0.982	0.729927	0.581395	0.917431	0.0005085	T	0.229	0.892	1.19048	0.970874	1.44928	T	0.202	0.897	1.04167	0.724638	1.51515	0.1271	0.117418	0.607001	0.0435395
HLA-DQA1 / HLA-DQB1	rs9273051	6	32612037	A	0.3	0.95	0.840336	0.724638	0.980392	A	0.257	0.983	0.740741	0.588235	0.925926	0.0007357	A	0.225	0.878	1.16279	0.952381	1.42857	A	0.225	0.911	1.05263	0.746269	1.49254	0.1599	0.116099	0.536895	0.0603737
HLA-DQA1 / HLA-DQB1	rs9273054	6	32612079	C	0.308	0.939	0.847458	0.729927	0.980392	C	0.259	0.984	0.724638	0.578035	0.909091	0.0006977	C	0.252	0.917	1.19048	0.970874	1.44928	C	0.253	0.949	1.06383	0.763359	1.49254	0.09621	0.158618	0.713206	0.0503722
HLA-DQA1 / HLA-DQB1	rs78846394	6	32612096	G	0.051	0.86	1.49254	1.08696	2.08333	G	0.069	0.96	1.63934	1.14943	2.38095	0.0003052	G	0.049	0.912	0.719424	0.485437	1.06383	G	0.07	0.984	1.47059	0.813008	2.7027	0.4604	0.0283724	0.50688	0.00363349
HLA-DQA1 / HLA-DQB1	rs9273064	6	32612202	G	0.315	0.956	0.854701	0.740741	0.990099	G	0.262	0.99	0.714286	0.571429	0.892857	0.0007133	G	0.264	0.929	1.0989	0.900901	1.33333	G	0.248	0.942	1.07527	0.775194	1.51515	0.3124	0.0654779	0.3985	0.04278
HLA-DQA1 / HLA-DQB1	chr6:32612214:I	6	32612214	TAA	0.308	0.939	0.854701	0.735294	0.990099	TAA	0.261	0.986	0.714286	0.571429	0.900901	0.0007759	TAA	0.234	0.881	1.17647	0.961538	1.44928	TAA	0.23	0.915	1.0989	0.78125	1.5625	0.1079	0.154077	0.694756	0.0514113
HLA-DQA1 / HLA-DQB1	rs9273072	6	32612265	A	0.314	0.963	0.854701	0.735294	0.990099	A	0.264	0.982	0.714286	0.568182	0.892857	0.0004913	A	0.283	0.918	1.16279	0.961538	1.40845	A	0.26	0.947	1.07527	0.769231	1.49254	0.1284	0.115041	0.628545	0.037417
HLA-DQA1 / HLA-DQB1	rs9273077	6	32612307	G	0.304	0.942	0.847458	0.724638	0.980392	G	0.26	0.983	0.724638	0.574713	0.909091	0.0005611	G	0.262	0.893	1.16279	0.943396	1.40845	G	0.229	0.906	1.05263	0.740741	1.49254	0.1721	0.0983373	0.550143	0.0402196
HLA-DQA1 / HLA-DQB1	rs9273080	6	32612333	T	0.305	0.942	0.847458	0.729927	0.980392	T	0.257	0.973	0.714286	0.564972	0.892857	0.0005068	T	0.263	0.894	1.19048	0.970874	1.44928	T	0.195	0.88	1.06383	0.729927	1.5625	0.1091	0.129772	0.689026	0.036139
HLA-DQA1 / HLA-DQB1	rs62404117	6	32612417	A	0.044	0.947	1.51515	1.08696	2.08333	A	0.055	0.987	1.85185	1.25	2.7027	0.0001308	A	0.037	0.953	0.621118	0.401606	0.961538	A	0.061	0.975	1.19048	0.666667	2.17391	0.1315	0.0662574	0.774842	0.00464578
HLA-DQA1 / HLA-DQB1	rs62404118	6	32612522	C	0.047	0.925	1.49254	1.08696	2.04082	C	0.068	0.971	1.66667	1.17647	2.38095	0.000243	C	0.042	0.932	0.671141	0.442478	1.02041	C	0.07	0.987	1.40845	0.787402	2.5641	0.3275	0.0380091	0.621993	0.00318023
HLA-DQA1 / HLA-DQB1	rs9273097	6	32612548	G	0.311	0.925	0.854701	0.735294	0.990099	G	0.255	0.968	0.719424	0.571429	0.900901	0.0008046	G	0.239	0.886	1.14943	0.943396	1.40845	G	0.247	0.907	1.14943	0.819672	1.6129	0.1096	0.154709	0.585075	0.0853974
HLA-DQA1 / HLA-DQB1	rs9273109	6	32612627	G	0.316	0.92	0.840336	0.724638	0.980392	G	0.259	0.974	0.735294	0.588235	0.925926	0.0008033	G	0.246	0.883	1.21951	1	1.49254	G	0.248	0.9	1.20482	0.854701	1.69492	0.02909	0.301087	0.792138	0.148664
HLA-DQA1 / HLA-DQB1	rs9273131	6	32612793	T	0.304	0.947	0.847458	0.729927	0.990099	T	0.248	0.951	0.714286	0.568182	0.900901	0.0007059	T	0.199	0.837	1.28205	1.02041	1.5873	T	0.184	0.834	1.14943	0.775194	1.69492	0.02747	0.295782	0.96565	0.0741018
HLA-DQA1 / HLA-DQB1	rs62404119	6	32612905	A	0.044	0.938	1.51515	1.08696	2.08333	A	0.055	0.985	1.85185	1.25	2.7027	0.0001178	A	0.046	0.909	0.671141	0.446429	1.0101	A	0.062	0.965	1.20482	0.671141	2.17391	0.1945	0.0458446	0.643536	0.00428899
HLA-DQA1 / HLA-DQB1	rs62404120	6	32612962	C	0.046	0.925	1.51515	1.0989	2.12766	C	0.067	0.966	1.66667	1.14943	2.38095	0.0002553	C	0.041	0.943	0.680272	0.444444	1.03093	C	0.072	0.956	1.23457	0.704225	2.17391	0.2473	0.0515863	0.562602	0.00938409
HLA-DQA1 / HLA-DQB1	rs9273183	6	32613318	C	0.311	0.938	0.854701	0.740741	1	C	0.259	0.958	0.714286	0.568182	0.900901	0.0008902	C	0.202	0.838	1.20482	0.970874	1.51515	C	0.23	0.891	1.16279	0.826446	1.63934	0.05849	0.227472	0.775927	0.0856055
HLA-DQA1 / HLA-DQB1	rs9273184	6	32613322	A	0.309	0.924	0.854701	0.735294	1	A	0.25	0.937	0.70922	0.561798	0.900901	0.0008953	A	0.204	0.835	1.23457	0.990099	1.53846	A	0.229	0.886	1.17647	0.833333	1.66667	0.0377	0.279548	0.880092	0.0906235
HLA-DQA1 / HLA-DQB1	rs62404121	6	32613349	A	0.046	0.924	1.51515	1.0989	2.12766	A	0.068	0.97	1.69492	1.19048	2.43902	0.0001666	A	0.041	0.937	0.680272	0.444444	1.04167	A	0.073	0.961	1.23457	0.70922	2.17391	0.2567	0.041153	0.550899	0.00612462
HLA-DQA1 / HLA-DQB1	rs9273211	6	32613680	A	0.233	0.859	0.8	0.671141	0.952381	A	0.241	0.933	0.724638	0.571429	0.917431	0.0002919	A	0.109	0.71	1.31579	0.961538	1.78571	A	0.142	0.798	1.38889	0.892857	2.17391	0.02555	0.229518	0.52619	0.229977
HLA-DQA1 / HLA-DQB1	rs9273212	6	32613681	T	0.233	0.858	0.8	0.671141	0.952381	T	0.241	0.933	0.724638	0.571429	0.917431	0.0002874	T	0.109	0.71	1.31579	0.961538	1.78571	T	0.142	0.798	1.38889	0.892857	2.17391	0.02554	0.228404	0.525161	0.228896
HLA-DQA1 / HLA-DQB1	rs9273227	6	32613886	G	0.294	0.903	0.854701	0.729927	1	G	0.244	0.936	0.70922	0.558659	0.900901	0.0009534	G	0.147	0.729	1.17647	0.900901	1.53846	G	0.17	0.82	1.28205	0.840336	1.92308	0.1056	0.168915	0.544666	0.121335
HLA-DQA1 / HLA-DQB1	chr6:32613906:I	6	32613906	CATTATTGACAT	0.317	0.905	0.833333	0.719424	0.970874	CATTATTGACAT	0.292	0.924	0.699301	0.558659	0.877193	0.0001758	CATTATTGACAT	0.163	0.723	1.17647	0.909091	1.51515	CATTATTGACAT	0.208	0.787	1.02041	0.694444	1.49254	0.2648	0.040883	0.412445	0.0155046
HLA-DQA1 / HLA-DQB1	rs78568738	6	32614573	C	0.051	0.84	1.44928	1.05263	2	C	0.066	0.927	1.6129	1.11111	2.38095	0.0008723	C	0.05	0.865	0.714286	0.47619	1.06383	C	0.074	0.935	1.20482	0.689655	2.12766	0.2912	0.0766845	0.610792	0.0169357
HLA-DQA1 / HLA-DQB1	rs79139281	6	32614768	C	0.051	0.841	1.47059	1.06383	2.04082	C	0.066	0.925	1.6129	1.11111	2.38095	0.0007606	C	0.049	0.884	0.724638	0.483092	1.08696	C	0.072	0.942	1.49254	0.819672	2.7027	0.5057	0.0394781	0.558389	0.00530803
HLA-DQA1 / HLA-DQB1	rs62404122	6	32614857	C	0.053	0.851	1.44928	1.05263	2	C	0.071	0.953	1.6129	1.13636	2.32558	0.0005954	C	0.05	0.876	0.724638	0.485437	1.08696	C	0.078	0.94	1.40845	0.8	2.5	0.4722	0.0381382	0.562012	0.0047923
HLA-DQA1 / HLA-DQB1	rs28529717	6	32614963	G	0.275	0.894	1.25	1.06383	1.47059	G	0.286	0.952	1.35135	1.0989	1.66667	8.48e-05	G	0.365	0.815	1.04167	0.862069	1.26582	G	0.326	0.88	0.840336	0.606061	1.17647	0.8496	0.00516656	0.0246186	0.0954141
HLA-DQA1 / HLA-DQB1	rs112061353	6	32615243	C	0.097	0.764	1.35135	1.05263	1.75439	C	0.113	0.877	1.5873	1.16279	2.17391	0.0002866	C	0.089	0.798	1.1236	0.793651	1.5873	C	0.128	0.855	1.21951	0.769231	1.96078	0.3268	0.000799002	0.0343757	0.00445592
HLA-DQA1 / HLA-DQB1	rs77770300	6	32615903	G	0.224	0.831	0.775194	0.649351	0.934579	G	0.29	0.93	0.806452	0.649351	1	0.0007434	G	0.164	0.759	1.0101	0.787402	1.2987	G	0.276	0.895	0.925926	0.657895	1.28205	0.8769	0.00899413	0.0573023	0.0647613
HLA-DQA1 / HLA-DQB1	rs62404123	6	32615963	G	0.047	0.905	1.47059	1.05263	2	G	0.069	0.966	1.69492	1.17647	2.38095	0.0003917	G	0.052	0.843	0.724638	0.483092	1.08696	G	0.08	0.917	1.33333	0.763359	2.32558	0.4105	0.0368932	0.570741	0.00419005
HLA-DQA1 / HLA-DQB1	rs58069912	6	32616339	C	0.052	0.831	1.42857	1.03093	1.96078	C	0.064	0.925	1.72414	1.19048	2.5	0.0005707	C	0.049	0.823	0.662252	0.434783	1.0101	C	0.07	0.891	1.13636	0.641026	2.04082	0.1591	0.104999	0.814972	0.011561
HLA-DQA1 / HLA-DQB1	rs139140119	6	32616693	C	0.052	0.845	1.44928	1.05263	2	C	0.071	0.953	1.6129	1.13636	2.32558	0.0006559	C	0.052	0.836	0.724638	0.483092	1.08696	C	0.08	0.913	1.33333	0.763359	2.32558	0.4185	0.0462107	0.577434	0.00667751
HLA-DQA1 / HLA-DQB1	rs148487821	6	32618404	A	0.055	0.812	1.44928	1.05263	2	A	0.077	0.933	1.66667	1.16279	2.32558	0.0004102	A	0.065	0.801	0.970874	0.662252	1.42857	A	0.086	0.887	1.20482	0.699301	2.08333	0.828	0.0055492	0.121706	0.00812238
HLA-DQA1 / HLA-DQB1	rs142592667	6	32618487	T	0.052	0.841	1.44928	1.05263	2	T	0.07	0.954	1.63934	1.13636	2.32558	0.0006928	T	0.054	0.817	0.699301	0.46729	1.05263	T	0.088	0.856	1.33333	0.763359	2.32558	0.3417	0.0590838	0.670868	0.00656722
HLA-DQA1 / HLA-DQB1	rs78819516	6	32618909	A	0.053	0.834	1.42857	1.04167	1.96078	A	0.078	0.912	1.5873	1.1236	2.27273	0.0008697	A	0.05	0.844	0.714286	0.473934	1.07527	A	0.079	0.913	1.33333	0.763359	2.32558	0.4042	0.055	0.621736	0.00750452
HLA-DQA1 / HLA-DQB1	rs28667353	6	32619128	G	0.276	0.905	1.23457	1.06383	1.44928	G	0.234	0.918	1.31579	1.05263	1.63934	0.0003047	G	0.349	0.835	0.934579	0.769231	1.1236	G	0.335	0.876	0.884956	0.645161	1.20482	0.298	0.0465729	0.154088	0.149681
HLA-DQA1 / HLA-DQB1	rs28651573	6	32619218	A	0.304	0.937	1.17647	1.0101	1.36986	A	0.292	0.979	1.31579	1.07527	1.6129	0.000999	A	0.382	0.83	0.952381	0.793651	1.14943	A	0.366	0.893	0.884956	0.653595	1.20482	0.4188	0.0565085	0.230765	0.104249
HLA-DQA1 / HLA-DQB1	rs28513483	6	32619292	C	0.328	0.894	1.19048	1.02041	1.38889	C	0.294	0.951	1.33333	1.08696	1.63934	0.0006055	C	0.367	0.813	0.884956	0.729927	1.06383	C	0.385	0.845	0.854701	0.628931	1.16279	0.1062	0.141378	0.478279	0.117232
HLA-DQA1 / HLA-DQB1	rs28575832	6	32619851	C	0.271	0.909	1.25	1.06383	1.44928	C	0.224	0.937	1.31579	1.05263	1.63934	0.0002867	C	0.352	0.836	0.917431	0.757576	1.11111	C	0.342	0.877	0.847458	0.625	1.16279	0.1942	0.0672592	0.17975	0.20075
HLA-DQA1 / HLA-DQB1	chr6:32620609:D	6	32620609	C	0.043	0.914	1.49254	1.07527	2.08333	C	0.063	0.946	1.66667	1.1236	2.43902	0.0005765	C	0.041	0.873	0.662252	0.423729	1.03093	C	0.072	0.938	1.25	0.699301	2.22222	0.2448	0.0745919	0.654648	0.0124035
HLA-DQA1 / HLA-DQB1	rs75150448	6	32620831	A	0.045	0.904	1.47059	1.05263	2.04082	A	0.064	0.938	1.66667	1.14943	2.43902	0.0006529	A	0.041	0.868	0.666667	0.425532	1.04167	A	0.074	0.934	1.47059	0.813008	2.63158	0.3834	0.0508727	0.696265	0.00393429
HLA-DQA1 / HLA-DQB1	rs28590669	6	32621443	G	0.135	0.908	1.44928	1.17647	1.75439	G	0.104	0.961	1.49254	1.11111	2	9.58e-06	G	0.126	0.916	0.869565	0.666667	1.1236	G	0.114	0.924	1.1236	0.704225	1.81818	0.5153	0.00427188	0.0675278	0.0170088
HLA-DQA1 / HLA-DQB1	rs28704178	6	32621483	A	0.13	0.941	1.42857	1.17647	1.75439	A	0.103	0.964	1.51515	1.1236	2.04082	8.61e-06	A	0.126	0.921	0.869565	0.671141	1.1236	A	0.111	0.931	1.14943	0.714286	1.85185	0.5504	0.00361178	0.0706064	0.0120946
HLA-DQA1 / HLA-DQB1	rs17843686	6	32622006	G	0.413	0.888	0.819672	0.70922	0.952381	G	0.495	0.918	0.763359	0.632911	0.925926	0.0001966	G	0.304	0.784	1.13636	0.925926	1.38889	G	0.421	0.858	0.917431	0.671141	1.25	0.4459	0.0238383	0.294561	0.0136163
HLA-DQA1 / HLA-DQB1	rs28886951	6	32622035	T	0.131	0.943	1.40845	1.16279	1.72414	T	0.11	0.957	1.5625	1.17647	2.08333	4.48e-06	T	0.127	0.916	0.869565	0.671141	1.13636	T	0.116	0.912	1.14943	0.719424	1.85185	0.5603	0.00250323	0.0828249	0.00486448
HLA-DQA1 / HLA-DQB1	rs35932914	6	32622150	A	0.127	0.949	1.44928	1.19048	1.78571	A	0.109	0.957	1.5625	1.17647	2.08333	2.6e-06	A	0.123	0.924	0.862069	0.662252	1.1236	A	0.111	0.934	1.17647	0.735294	1.88679	0.551	0.00195512	0.0687265	0.00477567
HLA-DQA1 / HLA-DQB1	rs17843702	6	32622275	A	0.353	0.914	0.806452	0.694444	0.943396	A	0.457	0.964	0.763359	0.628931	0.925926	0.0001029	A	0.242	0.799	1.1236	0.900901	1.40845	A	0.414	0.892	0.970874	0.714286	1.33333	0.4431	0.0175113	0.191889	0.0215674
HLA-DQA1 / HLA-DQB1	chr6:32622750:I	6	32622750	CA	0.135	0.936	1.40845	1.16279	1.72414	CA	0.112	0.95	1.5625	1.17647	2.08333	5.202e-06	CA	0.145	0.893	0.854701	0.671141	1.08696	CA	0.147	0.909	1.13636	0.763359	1.72414	0.4526	0.00389158	0.113066	0.00520837
HLA-DQA1 / HLA-DQB1	rs28374650	6	32623367	T	0.288	0.973	1.17647	1.0101	1.36986	T	0.288	0.989	1.33333	1.08696	1.63934	0.0007501	T	0.287	0.956	0.917431	0.757576	1.0989	T	0.297	0.954	0.854701	0.625	1.17647	0.1952	0.100772	0.386881	0.10099
HLA-DQA1 / HLA-DQB1	rs73732214	6	32623528	A	0.131	0.943	1.40845	1.14943	1.72414	A	0.112	0.949	1.53846	1.16279	2.04082	7.81e-06	A	0.13	0.927	0.847458	0.657895	1.0989	A	0.145	0.918	1.14943	0.763359	1.75439	0.4665	0.00453786	0.125043	0.00540954
HLA-DQA1 / HLA-DQB1	rs55986091	6	32623713	A	0.131	0.943	1.40845	1.14943	1.72414	A	0.113	0.939	1.5625	1.17647	2.08333	6.1e-06	A	0.134	0.909	0.847458	0.657895	1.08696	A	0.147	0.902	1.14943	0.757576	1.75439	0.4403	0.0043975	0.129409	0.00473075
HLA-DQA1 / HLA-DQB1	rs4637681	6	32623928	C	0.292	0.864	1.21951	1.04167	1.42857	C	0.234	0.91	1.33333	1.06383	1.66667	0.0004185	C	0.37	0.826	1	0.826446	1.20482	C	0.347	0.887	0.884956	0.653595	1.20482	0.6604	0.0197839	0.0762421	0.124714
HLA-DQA1 / HLA-DQB1	rs55866704	6	32624001	T	0.131	0.944	1.40845	1.14943	1.72414	T	0.113	0.949	1.53846	1.16279	2.04082	8.29e-06	T	0.13	0.928	0.847458	0.657895	1.0989	T	0.146	0.913	1.19048	0.78125	1.78571	0.507	0.00408009	0.12711	0.00432451
HLA-DQA1 / HLA-DQB1	rs4548048	6	32625022	T	0.126	0.937	1.36986	1.1236	1.69492	T	0.108	0.955	1.5625	1.17647	2.08333	2.28e-05	T	0.109	0.894	0.925926	0.694444	1.23457	T	0.099	0.916	1.05263	0.645161	1.72414	0.7493	0.00331759	0.0681242	0.0113238
HLA-DQA1 / HLA-DQB1	rs34046799	6	32625442	A	0.121	0.992	1.42857	1.17647	1.75439	A	0.105	0.996	1.5625	1.17647	2.08333	2.91e-06	A	0.109	0.978	0.854701	0.653595	1.1236	A	0.108	0.952	1.25	0.775194	2	0.6145	0.0016788	0.0810613	0.00259962
HLA-DQA1 / HLA-DQB1	rs28442287	6	32626007	T	0.12	0.992	1.42857	1.17647	1.75439	T	0.107	0.971	1.5873	1.19048	2.12766	2.25e-06	T	0.109	0.985	0.854701	0.653595	1.1236	T	0.107	0.969	1.28205	0.787402	2.08333	0.6508	0.00130349	0.0778424	0.00184686
HLA-DQA1 / HLA-DQB1	rs113096319	6	32626119	T	0.12	0.998	1.44928	1.17647	1.75439	T	0.104	0.999	1.5625	1.17647	2.08333	2.7e-06	T	0.108	0.989	0.854701	0.653595	1.1236	T	0.103	0.989	1.25	0.775194	2.04082	0.6332	0.00151814	0.0737801	0.00269926
HLA-DQA1 / HLA-DQB1	rs113173895	6	32626348	T	0.284	0.992	1.19048	1.02041	1.38889	T	0.286	0.997	1.33333	1.0989	1.63934	0.0004329	T	0.281	0.995	0.917431	0.763359	1.0989	T	0.283	0.995	0.884956	0.645161	1.21951	0.2455	0.0655995	0.313504	0.0741313
HLA-DQA1 / HLA-DQB1	rs113453523	6	32626403	G	0.283	0.992	1.19048	1.02041	1.38889	G	0.285	0.994	1.31579	1.07527	1.6129	0.0006101	G	0.281	0.995	0.917431	0.763359	1.0989	G	0.283	0.995	0.884956	0.645161	1.21951	0.246	0.0761554	0.316783	0.0937382
HLA-DQA1 / HLA-DQB1	rs111549357	6	32626451	A	0.244	0.991	1.20482	1.03093	1.40845	A	0.231	0.996	1.36986	1.0989	1.69492	0.0003485	A	0.235	0.994	0.869565	0.714286	1.05263	A	0.223	0.994	0.980392	0.699301	1.36986	0.1956	0.0726733	0.499845	0.0285349
HLA-DQA1 / HLA-DQB1	rs77671855	6	32626537	T	0.27	0.99	1.19048	1.02041	1.38889	T	0.259	0.996	1.33333	1.08696	1.63934	0.0005171	T	0.266	0.994	0.909091	0.757576	1.0989	T	0.254	0.994	0.970874	0.704225	1.35135	0.3744	0.0467677	0.323585	0.0378495
HLA-DQA1 / HLA-DQB1	rs34386495	6	32626730	T	0.22	0.981	1.38889	1.17647	1.6129	T	0.204	0.996	1.40845	1.1236	1.75439	5.93e-07	T	0.214	0.984	0.990099	0.806452	1.21951	T	0.197	0.99	1.2987	0.877193	1.92308	0.5395	3.72053e-05	0.00446865	0.00165207
HLA-DQA1 / HLA-DQB1	rs28718232	6	32626750	G	0.244	0.99	1.20482	1.03093	1.40845	G	0.231	0.996	1.36986	1.0989	1.69492	0.0003457	G	0.235	0.995	0.869565	0.714286	1.05263	G	0.223	0.994	0.980392	0.699301	1.36986	0.1969	0.0720438	0.495476	0.0287562
HLA-DQA1 / HLA-DQB1	rs28414125	6	32626975	C	0.133	0.977	1.40845	1.16279	1.72414	C	0.135	0.97	1.49254	1.16279	1.92308	4.41e-06	C	0.124	0.984	0.877193	0.675676	1.1236	C	0.133	0.989	1.02041	0.671141	1.53846	0.402	0.00430936	0.0794601	0.0127744
HLA-DQA1 / HLA-DQB1	rs9273501	6	32628361	A	0.334	0.967	0.819672	0.70922	0.952381	A	0.37	0.977	0.806452	0.657895	0.980392	0.000716	A	0.325	0.982	1.16279	0.970874	1.38889	A	0.412	0.996	0.961538	0.70922	1.2987	0.1921	0.100052	0.461313	0.0666875
HLA-DQA1 / HLA-DQB1	rs9273505	6	32628420	T	0.331	0.97	0.819672	0.704225	0.943396	T	0.358	0.979	0.8	0.657895	0.980392	0.0006063	T	0.321	0.982	1.14943	0.961538	1.38889	T	0.403	0.996	0.925926	0.684932	1.25	0.2786	0.0678502	0.397518	0.0460398
HLA-DQA1 / HLA-DQB1	rs9273608	6	32629110	T	0.328	0.958	0.813008	0.704225	0.943396	T	0.354	0.967	0.793651	0.645161	0.970874	0.000493	T	0.319	0.977	1.14943	0.961538	1.38889	T	0.403	0.993	0.925926	0.684932	1.25	0.2779	0.0619957	0.398599	0.0385312
HLA-DQA1 / HLA-DQB1	rs1130398	6	32629764	T	0.328	0.96	0.826446	0.70922	0.952381	T	0.351	0.966	0.787402	0.645161	0.970874	0.0006421	T	0.317	0.97	1.17647	0.980392	1.40845	T	0.4	0.98	0.892857	0.657895	1.21951	0.2741	0.0706766	0.509013	0.0255356
HLA-DQA1 / HLA-DQB1	chr6:32630053:D	6	32630053	C	0.339	0.879	0.819672	0.704225	0.952381	C	0.389	0.883	0.740741	0.60241	0.909091	0.0001807	C	0.237	0.837	1.13636	0.917431	1.38889	C	0.373	0.9	0.934579	0.689655	1.26582	0.4579	0.0220843	0.29019	0.0122472
HLA-DQA1 / HLA-DQB1	rs9274194	6	32630689	C	0.352	0.888	0.833333	0.719424	0.970874	C	0.401	0.882	0.78125	0.632911	0.961538	0.0009776	C	0.293	0.887	1.16279	0.952381	1.40845	C	0.382	0.871	1.04167	0.763359	1.42857	0.1546	0.133456	0.515925	0.0879888
HLA-DQA1 / HLA-DQB1	rs9274198	6	32630720	T	0.354	0.889	0.833333	0.714286	0.970874	T	0.411	0.876	0.763359	0.621118	0.934579	0.0005491	T	0.296	0.895	1.0989	0.909091	1.33333	T	0.416	0.887	1.08696	0.8	1.47059	0.265	0.0679856	0.298034	0.0873316
HLA-DQA1 / HLA-DQB1	rs9274199	6	32630721	G	0.352	0.895	0.833333	0.719424	0.970874	G	0.398	0.879	0.763359	0.621118	0.934579	0.0005375	G	0.293	0.895	1.0989	0.900901	1.33333	G	0.406	0.88	1.06383	0.78125	1.44928	0.3281	0.0547662	0.277235	0.0700161
HLA-DQA1 / HLA-DQB1	rs1049068	6	32632777	T	0.116	0.945	1.33333	1.07527	1.63934	T	0.104	0.992	1.6129	1.20482	2.12766	6.12e-05	T	0.096	0.915	0.8	0.598802	1.07527	T	0.103	0.961	1.16279	0.724638	1.88679	0.338	0.0192554	0.39816	0.00365406
HLA-DQA1 / HLA-DQB1	rs62404143	6	32633467	G	0.027	0.931	1.53846	1.02041	2.32558	G	0.058	0.965	1.78571	1.20482	2.63158	0.0007052	G	0.032	0.907	0.60241	0.37037	0.980392	G	0.063	0.95	1.20482	0.662252	2.17391	0.1492	0.119857	0.957455	0.00752761
HLA-DQA1 / HLA-DQB1	rs62404144	6	32634990	T	0.027	0.936	1.5625	1.02041	2.32558	T	0.058	0.968	1.78571	1.21951	2.63158	0.000594	T	0.032	0.906	0.588235	0.362319	0.952381	T	0.064	0.942	1.23457	0.675676	2.22222	0.1336	0.120731	0.991236	0.00578185
HLA-DQA1 / HLA-DQB1	rs3828794	6	32635903	A	0.413	0.876	0.854701	0.740741	0.990099	A	0.488	0.9	0.735294	0.60241	0.892857	0.0003467	A	0.295	0.821	1.07527	0.884956	1.31579	A	0.429	0.912	1	0.746269	1.33333	0.5369	0.024565	0.298807	0.0138863
HLA-DQA1 / HLA-DQB1	rs151018311	6	32640693	A	0.376	0.963	1.18	1.02	1.36	A	0.362	0.957	1.27	1.05	1.54	0.0009738	A	0.387	0.947	0.92	0.77	1.1	A	0.38	0.928	1.29	0.94	1.77	0.9632	0.0130007	0.308284	0.0036589
HLA-DQA1 / HLA-DQB1	rs150504895	6	32641178	T	0.028	0.894	1.51515	1	2.32558	T	0.072	0.897	1.75439	1.23457	2.5	0.0005766	T	0.029	0.975	0.632911	0.3861	1.03093	T	0.061	0.97	1.19048	0.653595	2.17391	0.2069	0.0860445	0.874998	0.00501443
HLA-DQA1 / HLA-DQB1	rs116182252	6	32642679	C	0.025	0.89	1.5625	1.0101	2.43902	C	0.057	0.941	1.78571	1.19048	2.63158	0.0009676	C	0.028	0.965	0.621118	0.37594	1.02041	C	0.058	0.977	1.2987	0.694444	2.43902	0.2382	0.0957387	0.893509	0.00594995
HLA-DQA1 / HLA-DQB1	chr6:33110545:I	6	33110545	AG	0.18	0.818	0.869565	0.719424	1.06383	AG	0.149	0.834	0.537634	0.390625	0.740741	0.0007683	AG	0.176	0.84	1.13636	0.892857	1.44928	AG	0.114	0.821	0.8	0.492611	1.2987	0.6673	0.0267847	0.798252	0.000395064
HLA-DQA1 / HLA-DQB1	rs3130160	6	33124972	G	0.296	1	0.833333	0.719424	0.970874	G	0.291	1	0.735294	0.598802	0.909091	0.0003336	G	0.283	1	0.952381	0.793651	1.14943	G	0.284	1	0.934579	0.680272	1.28205	0.5032	0.00183414	0.0401413	0.011845
HLA-DQA1 / HLA-DQB1	rs3129203	6	33127757	T	0.246	1	0.840336	0.714286	0.980392	T	0.127	1	0.649351	0.480769	0.877193	0.0006238	T	0.231	1	0.970874	0.8	1.17647	T	0.123	1	0.869565	0.568182	1.33333	0.5723	0.00347919	0.0774606	0.00954694
HLA-DQA1 / HLA-DQB1	rs9469542	6	33629119	A	0.06	0.982	1.69492	1.2987	2.22222	A	0.065	0.99	1.0989	0.763359	1.5625	0.0006522	A	0.06	0.997	1.14943	0.8	1.66667	A	0.055	0.992	1.06383	0.555556	2.04082	0.45	0.00236251	0.000840805	0.612273
HLA-DQA1 / HLA-DQB1	rs55994614	6	33632618	T	0.061	0.978	1.72414	1.33333	2.27273	T	0.066	0.997	1.08696	0.757576	1.5625	0.0004475	T	0.06	1	1.14943	0.8	1.63934	T	0.055	1	1.07527	0.555556	2.04082	0.4499	0.00183363	0.000573523	0.625919
HLA-DQA1 / HLA-DQB1	rs6913517	6	33642682	T	0.07	0.955	1.63934	1.26582	2.12766	T	0.066	0.987	1.11111	0.769231	1.5873	0.0008535	T	0.062	0.981	1.13636	0.793651	1.63934	T	0.056	0.995	1.06383	0.555556	2.04082	0.4823	0.00317798	0.00133526	0.590905
HLA-DQA1 / HLA-DQB1	rs9469551	6	33643032	G	0.071	0.948	1.6129	1.26582	2.08333	G	0.066	0.984	1.13636	0.793651	1.6129	0.0007189	G	0.063	0.981	1.0989	0.769231	1.5625	G	0.056	0.996	1.06383	0.555556	2.04082	0.5815	0.00392596	0.00226468	0.51748
KIAA1671	rs7287818	22	25393014	T	0.157	0.953	0.840336	0.694444	1.02041	T	0.202	0.973	0.636943	0.497512	0.813008	0.000446	T	0.168	0.977	0.909091	0.729927	1.13636	T	0.213	0.983	1.1236	0.775194	1.6129	0.6747	0.00382719	0.0669847	0.0145819
KIAA1671	rs5996807	22	25394741	A	0.156	0.966	0.833333	0.684932	1.0101	A	0.203	0.973	0.632911	0.492611	0.813008	0.0002831	A	0.167	0.978	0.900901	0.719424	1.1236	A	0.213	0.984	1.1236	0.775194	1.6129	0.6254	0.00247448	0.0488663	0.0131753
KIAA1671	rs5760786	22	25395342	C	0.5	0.938	0.840336	0.729927	0.970874	T	0.485	0.974	1.3	1.08	1.57	0.000352	C	0.499	0.971	1.02041	0.854701	1.20482	T	0.496	0.98	1.09	0.81	1.47	0.8769	0.00575328	0.110583	0.0105815
KIAA1671	rs6004387	22	25399583	C	0.155	0.974	0.826446	0.680272	1	C	0.204	0.981	0.641026	0.5	0.819672	0.0002445	C	0.168	0.982	0.909091	0.729927	1.13636	C	0.214	0.991	1.11111	0.769231	1.5873	0.669	0.00257933	0.0492918	0.0138102
KIAA1671	rs6004388	22	25399631	A	0.154	0.981	0.833333	0.684932	1.0101	A	0.204	0.981	0.641026	0.5	0.819672	0.0003093	A	0.165	0.985	0.909091	0.729927	1.13636	A	0.214	0.991	1.11111	0.769231	1.5873	0.6621	0.00292826	0.0548508	0.0138624
KIAA1671	rs2049981	22	25399931	T	0.156	0.974	0.819672	0.675676	0.990099	T	0.205	0.983	0.641026	0.502513	0.819672	0.0001755	T	0.17	0.974	0.925926	0.740741	1.14943	T	0.215	0.993	1.0989	0.757576	1.5625	0.7368	0.00256811	0.0529409	0.0121002
KIAA1671	chr22:25400083:I	22	25400083	CA	0.374	0.945	0.840336	0.729927	0.970874	CA	0.319	0.976	0.769231	0.628931	0.943396	0.0007494	CA	0.393	0.976	1.0101	0.847458	1.19048	CA	0.347	0.987	1.0101	0.735294	1.38889	0.9399	0.0140206	0.102861	0.0493664
KIAA1671	rs5760793	22	25400511	T	0.494	1	1.16	1.01	1.32	T	0.424	1	1.32	1.09	1.59	0.0006401	T	0.497	1	0.98	0.83	1.17	T	0.436	1	1.11	0.82	1.49	0.8465	0.00761716	0.167044	0.00685702
KIAA1671	rs5996809	22	25401186	T	0.153	0.987	0.826446	0.684932	1.0101	T	0.204	0.989	0.645161	0.505051	0.826446	0.0003042	T	0.163	0.996	0.917431	0.735294	1.13636	T	0.214	0.998	1.11111	0.775194	1.6129	0.7108	0.00334507	0.0562892	0.0161888
KIAA1671	rs11090364	22	25401482	T	0.153	0.987	0.826446	0.684932	1.0101	T	0.204	0.989	0.645161	0.505051	0.826446	0.0003044	T	0.163	1	0.917431	0.740741	1.14943	T	0.211	1	1.16279	0.806452	1.66667	0.8338	0.00470757	0.0614743	0.0231697
KIAA1671	rs2064136	22	25403114	G	0.152	0.986	0.833333	0.689655	1.0101	G	0.202	0.986	0.645161	0.505051	0.826446	0.0003929	G	0.163	0.989	0.909091	0.729927	1.13636	G	0.212	0.994	1.08696	0.757576	1.5625	0.642	0.00320594	0.0607016	0.0132784
KIAA1671	rs5996810	22	25404309	C	0.152	0.989	0.826446	0.680272	1.0101	C	0.205	0.989	0.653595	0.512821	0.833333	0.0003589	C	0.164	0.99	0.925926	0.740741	1.14943	C	0.215	0.996	1.0989	0.769231	1.5873	0.7324	0.0039422	0.0621796	0.017423
KIAA1671	rs6004390	22	25404908	G	0.153	0.988	0.833333	0.684932	1.0101	G	0.204	0.991	0.649351	0.507614	0.826446	0.000345	G	0.165	0.986	0.925926	0.746269	1.16279	G	0.214	0.996	1.08696	0.757576	1.5625	0.7482	0.00402126	0.0717197	0.01389
KIAA1671	rs5996811	22	25408189	C	0.152	1	0.840336	0.689655	1.02041	C	0.204	1	0.653595	0.512821	0.833333	0.000468	C	0.165	0.979	0.917431	0.735294	1.14943	C	0.211	0.982	1.16279	0.8	1.66667	0.8276	0.00600416	0.0727948	0.0249622
KIAA1671	rs34306772	22	25408235	T	0.153	0.983	0.826446	0.680272	1.0101	T	0.204	0.989	0.653595	0.512821	0.833333	0.0003515	T	0.165	0.959	0.917431	0.735294	1.14943	T	0.212	0.977	1.14943	0.793651	1.66667	0.8025	0.00472164	0.0598634	0.0243331
KIAA1671	chr22:25408242:D	22	25408242	T	0.156	0.965	0.840336	0.694444	1.02041	T	0.205	0.976	0.657895	0.515464	0.840336	0.0006002	T	0.164	0.943	0.934579	0.746269	1.17647	T	0.215	0.95	1.14943	0.793651	1.66667	0.9163	0.00872993	0.0942694	0.0280223
KIAA1671	rs3883892	22	25410505	A	0.151	0.989	0.833333	0.684932	1.0101	A	0.202	0.985	0.657895	0.515464	0.840336	0.0005047	A	0.167	0.958	0.925926	0.740741	1.16279	A	0.213	0.972	1.17647	0.813008	1.72414	0.9103	0.00776081	0.0749239	0.0348182
KIAA1671	rs34259162	22	25410895	G	0.15	0.983	0.826446	0.680272	1	G	0.196	0.973	0.675676	0.529101	0.869565	0.0006875	G	0.165	0.949	0.917431	0.729927	1.14943	G	0.207	0.96	1.21951	0.833333	1.78571	0.9	0.00908814	0.0555754	0.0685855
KIAA1671	rs35367020	22	25457760	C	0.134	0.838	1.47059	1.19048	1.81818	C	0.109	0.863	1.25	0.925926	1.69492	0.0002161	C	0.124	0.947	1	0.775194	1.2987	C	0.115	0.996	1.03093	0.641026	1.66667	0.9447	0.00514385	0.0103679	0.226584
KIAA1671	rs2142844	22	25460204	C	0.101	0.871	1.47059	1.16279	1.85185	C	0.107	0.871	1.26582	0.934579	1.72414	0.0004539	C	0.104	0.98	1.03093	0.78125	1.35135	C	0.116	0.996	1.03093	0.645161	1.66667	0.793	0.00537749	0.0132411	0.190419
KIAA1671	rs7291562	22	25465977	A	0.074	0.907	1.40845	1.07527	1.81818	A	0.12	0.946	1.36986	1.03093	1.81818	0.0008719	A	0.07	1	1.03093	0.729927	1.44928	A	0.122	1	0.980392	0.628931	1.53846	0.9171	0.0109135	0.0549404	0.0887582
KIAA1671	rs6519552	22	25469825	C	0.126	0.935	1.47059	1.20482	1.81818	C	0.193	0.969	1.23457	0.980392	1.5625	4.53e-05	C	0.128	0.986	1.13636	0.877193	1.47059	C	0.199	0.997	0.990099	0.689655	1.40845	0.4169	0.000348599	0.000696695	0.168008
KIAA1671	rs67662439	22	25476062	A	0.118	0.948	1.49254	1.21951	1.85185	A	0.135	0.954	1.44928	1.11111	1.88679	3.12e-06	A	0.128	1	1.07527	0.833333	1.38889	A	0.146	1	0.970874	0.645161	1.44928	0.6973	0.000193053	0.00188919	0.0393282
KIAA1671	rs742161	22	25476552	C	0.109	0.966	1.5625	1.26582	1.92308	C	0.137	0.972	1.42857	1.0989	1.85185	9.48e-07	C	0.117	0.997	1.0989	0.847458	1.42857	C	0.148	0.997	0.990099	0.662252	1.49254	0.5508	5.23616e-05	0.000508135	0.037297
KIAA1671	rs5760830	22	25477604	T	0.206	0.964	1.38	1.17	1.62	T	0.406	0.996	1.04	0.86	1.26	0.0009756	T	0.204	1	1.03	0.83	1.28	T	0.446	1	0.85	0.63	1.14	0.7237	0.0266766	0.00333967	0.718218
KIAA1671	rs5752054	22	25480872	G	0.189	0.994	1.39	1.17	1.64	G	0.405	0.997	1.04	0.86	1.26	0.000916	G	0.198	0.999	1.06	0.85	1.33	G	0.446	1	0.86	0.64	1.16	0.9519	0.015292	0.0017181	0.77693
KIAA1671	rs5760837	22	25481086	T	0.19	0.993	1.39	1.18	1.64	T	0.407	0.997	1.03	0.85	1.25	0.0009292	T	0.198	1	1.07	0.86	1.34	T	0.446	1	0.86	0.64	1.16	0.9858	0.013338	0.00124657	0.740042
KIAA1671	rs5760844	22	25483185	A	0.191	0.986	1.39	1.18	1.64	A	0.412	0.988	1.04	0.86	1.26	0.0008287	A	0.199	1	1.07	0.85	1.33	A	0.446	1	0.85	0.63	1.15	0.9563	0.0142919	0.00135984	0.734458
KIAA1671	chr22:25484062:D	22	25484062	T	0.099	0.953	1.6129	1.28205	2	T	0.136	0.991	1.40845	1.07527	1.81818	1.189e-06	T	0.113	0.971	1.14943	0.869565	1.51515	T	0.15	0.992	1.02041	0.675676	1.53846	0.3815	2.6951e-05	0.000238082	0.0390378
KIAA1671	rs111917266	22	25484225	T	0.092	0.975	1.5873	1.28205	2	T	0.136	0.991	1.40845	1.07527	1.81818	1.76e-06	T	0.105	0.987	1.06383	0.806452	1.38889	T	0.147	0.994	0.980392	0.649351	1.47059	0.7631	0.000172611	0.00130894	0.0506337
KIAA1671	rs7284432	22	25504760	G	0.253	0.979	1.21951	1.04167	1.40845	G	0.28	0.988	1.25	1.03093	1.53846	0.0009666	G	0.25	0.987	0.884956	0.729927	1.07527	G	0.261	0.995	1	0.714286	1.38889	0.2783	0.0836807	0.361909	0.0838093
KIAA1671	rs7289890	22	25510694	G	0.088	0.986	1.47059	1.17647	1.85185	G	0.14	0.997	1.44928	1.1236	1.88679	1.17e-05	G	0.09	0.996	1.04167	0.769231	1.40845	G	0.146	0.996	1.05263	0.689655	1.5873	0.7197	0.000466509	0.009536	0.0160694
KIAA1671	rs68026897	22	25513075	G	0.088	0.985	1.47059	1.17647	1.85185	G	0.139	0.996	1.44928	1.1236	1.88679	1.23e-05	G	0.09	0.997	1.04167	0.769231	1.40845	G	0.146	0.996	1.04167	0.689655	1.5873	0.7269	0.000491659	0.00968305	0.0168383
KIAA1671	rs7291005	22	25528641	A	0.083	0.964	1.49254	1.17647	1.88679	A	0.139	0.993	1.44928	1.1236	1.88679	1.38e-05	A	0.088	1	1.03093	0.757576	1.40845	A	0.144	1	1.06383	0.699301	1.6129	0.7453	0.000560621	0.0123871	0.0141552
KIAA1671	rs4331616	22	25542843	C	0.072	0.982	1.47059	1.13636	1.88679	C	0.134	0.993	1.40845	1.08696	1.81818	0.0001116	C	0.075	0.995	0.961538	0.689655	1.33333	C	0.137	0.999	1.02041	0.666667	1.5625	0.8694	0.00571067	0.0537898	0.0379907
KIAA1671	rs145669366	22	25546855	T	0.069	0.99	1.47059	1.14943	1.92308	T	0.131	0.989	1.36986	1.05263	1.78571	0.0001444	T	0.072	0.997	0.943396	0.675676	1.31579	T	0.134	0.997	1.06383	0.689655	1.63934	0.8743	0.00651036	0.0566304	0.0422074
KIAA1671	rs73162208	22	25547949	A	0.073	0.981	1.42857	1.11111	1.85185	A	0.134	0.999	1.38889	1.07527	1.81818	0.0001943	A	0.073	0.998	0.961538	0.689655	1.33333	A	0.136	1	1.04167	0.680272	1.6129	0.9095	0.00702942	0.0674976	0.0357355
KIAA1671	chr22:25552180:I	22	25552180	GAT	0.074	0.994	1.42857	1.1236	1.85185	GAT	0.152	0.998	1.38889	1.08696	1.78571	0.0001066	GAT	0.078	0.999	0.961538	0.699301	1.33333	GAT	0.154	0.996	0.970874	0.649351	1.44928	0.7851	0.00693682	0.0575321	0.0450344
KIAA1671	rs59085542	22	25555349	A	0.07	0.994	1.44928	1.1236	1.85185	A	0.134	0.999	1.38889	1.07527	1.81818	0.0001636	A	0.073	0.998	0.952381	0.680272	1.31579	A	0.137	0.998	1.06383	0.689655	1.6129	0.8968	0.00659007	0.0660524	0.0336999
KIAA1671	rs61015661	22	25565679	T	0.079	0.99	1.44928	1.14943	1.85185	T	0.152	0.992	1.36986	1.07527	1.75439	7.13e-05	T	0.08	1	1.02041	0.740741	1.38889	T	0.155	1	0.980392	0.653595	1.44928	0.9801	0.00296946	0.0225409	0.0540233
KIAA1671	rs112606405	22	26095689	A	0.048	0.949	1.5873	1.16279	2.17391	A	0.021	0.994	1.69492	0.925926	3.125	0.0007036	A	0.05	0.992	1.0989	0.735294	1.63934	A	0.018	0.993	0.60241	0.205761	1.78571	0.9264	0.0139615	0.014968	0.424604
KIAA1671	rs113960780	22	26102760	C	0.064	0.949	1.49254	1.13636	1.96078	C	0.021	0.982	1.72414	0.952381	3.125	0.0006562	C	0.067	0.964	1.17647	0.826446	1.69492	C	0.017	0.988	0.571429	0.19084	1.69492	0.7892	0.00666959	0.00628462	0.416717
KIAA1671	rs112140761	22	26105012	A	0.051	0.905	1.5625	1.14943	2.08333	A	0.025	0.93	1.96078	1.11111	3.44828	0.0002234	A	0.048	0.967	1.17647	0.775194	1.81818	A	0.027	0.955	0.847458	0.326797	2.22222	0.6254	0.00212931	0.00936017	0.100653
KIAA1671	rs137181	22	26666246	G	0.385	1	1.24	1.08	1.43	A	0.5	1	0.847458	0.704225	1.02041	0.0004908	G	0.398	1	1.07	0.85	1.33	A	0.489	1	0.877193	0.649351	1.17647	0.1102	0.000251984	0.00172364	0.0572198
PAX5 / ZCCHC7	rs944069	9	36995210	C	0.355	0.834	1.2987	1.11111	1.51515	T	0.488	0.916	0.88	0.73	1.07	0.0007374	C	0.343	1	0.934579	0.78125	1.11111	C	0.491	1	1.07527	0.819672	1.42857	0.6842	0.0251896	0.0721453	0.181601
PAX5 / ZCCHC7	rs12236238	9	37031663	C	0.109	0.94	1.26582	1.02041	1.5625	C	0.01	0.968	4.16667	1.66667	10	0.0003914	C	0.099	0.986	1.25	0.925926	1.66667	C	0.017	0.986	1.40845	0.446429	4.54545	0.1187	0.000233085	0.0103791	0.00560769
PAX5 / ZCCHC7	rs12238090	9	37031664	T	0.111	0.941	1.25	1.0101	1.53846	T	0.01	0.968	4.16667	1.66667	10	0.0005633	T	0.102	0.986	1.25	0.943396	1.66667	T	0.017	0.986	1.40845	0.446429	4.54545	0.1044	0.000261884	0.0115071	0.00561077
PAX5 / ZCCHC7	rs12236220	9	37031684	T	0.115	0.938	1.23457	1	1.51515	T	0.01	0.968	4.16667	1.66667	10	0.000743	T	0.109	1	1.19048	0.900901	1.5625	T	0.018	1	1.35135	0.446429	4	0.1845	0.000684166	0.0249218	0.00625166
PAX5 / ZCCHC7	rs1544095	9	37033030	G	0.293	0.951	1.19	1.03	1.39	G	0.018	0.946	2.7	1.36	5.36	0.0003803	G	0.295	0.986	1.02	0.84	1.23	G	0.03	0.956	1.11	0.43	2.84	0.7822	0.00468919	0.0711424	0.0178669
PAX5 / ZCCHC7	rs1411064	9	37033361	C	0.155	0.971	1.23	1.02	1.48	C	0.011	0.967	4.37	1.85	10.29	0.0001843	C	0.151	0.992	1.02	0.81	1.29	C	0.015	0.988	1.33	0.38	4.69	0.7074	0.0024266	0.0965681	0.00329635
PAX5 / ZCCHC7	rs1411063	9	37033430	T	0.294	0.955	1.2	1.03	1.39	T	0.017	0.976	2.85	1.42	5.7	0.0002717	T	0.296	1	1.02	0.84	1.22	T	0.029	1	1.12	0.44	2.88	0.7958	0.00396483	0.0733001	0.0130476
PAX5 / ZCCHC7	rs7023441	9	37034617	T	0.106	0.96	1.28	1.03	1.59	T	0.011	0.941	4.28	1.78	10.28	0.0002068	T	0.107	1	1.01	0.77	1.33	T	0.011	1	2.23	0.44	11.32	0.574	0.00171544	0.102377	0.00156489
PAX5 / ZCCHC7	rs4880052	9	37036285	A	0.179	1	1.28	1.08	1.52	A	0.012	1	4.11	1.82	9.28	1.94e-05	A	0.171	0.99	1.03	0.82	1.29	A	0.017	0.998	1.68	0.48	5.85	0.5168	0.000305775	0.0280902	0.00146493
PAX5 / ZCCHC7	rs4878674	9	37036329	T	0.213	0.996	1.28	1.08	1.5	T	0.011	0.997	4.24	1.81	9.93	1.56e-05	T	0.207	1	1.07	0.87	1.32	T	0.021	1	1.24	0.43	3.56	0.4636	0.000213187	0.0116915	0.00409566
PAX5 / ZCCHC7	rs1329568	9	37037976	T	0.213	1	1.28	1.09	1.51	T	0.012	1	4.11	1.82	9.28	1.02e-05	T	0.207	1	1.04	0.85	1.29	T	0.021	1	1.24	0.43	3.56	0.5829	0.000263608	0.0155999	0.00344077
PAX5 / ZCCHC7	rs1329567	9	37038326	A	0.156	1	1.23	1.02	1.47	A	0.012	1	4.11	1.82	9.28	0.0001497	A	0.149	1	1.08	0.85	1.36	A	0.014	1	2.03	0.49	8.35	0.3073	0.000460986	0.0459426	0.00102865
PAX5 / ZCCHC7	rs6476612	9	37039827	A	0.058	0.968	1.34	1.01	1.78	A	0.009	0.92	4.53	1.74	11.83	0.0005429	A	0.06	0.977	1.12	0.78	1.6	A	0.01	0.997	2.19	0.43	11.15	0.3113	0.00115718	0.0612257	0.00256376
PAX5 / ZCCHC7	rs2381598	9	37041246	C	0.156	0.936	1.28	1.06	1.55	C	0.01	0.859	4.69	1.81	12.15	6.32e-05	C	0.154	1	1.06	0.84	1.34	C	0.014	1	2.03	0.49	8.35	0.3457	0.000311211	0.0253397	0.00184015
PAX5 / ZCCHC7	rs4878712	9	37654257	G	0.312	0.966	0.76	0.65	0.88	A	0.445	0.988	1.08696	0.892857	1.31579	0.0007779	G	0.309	1	0.72	0.61	0.87	A	0.459	1	1.25	0.934579	1.69492	0.000138	4.47211e-07	5.2484e-07	0.107595
